# Supplementary material for: Jejunal mucosa proteomics unravel metabolic adaptive processes to mild chronic heat stress in dairy cows
Source: Sci Rep. 2021 Jun 14;11:12484. doi: 10.1038/s41598-021-92053-x (PMC8203643; doi:10.1038/s41598-021-92053-x)
Supplement: Supplementary file 2 — Supplementary Information 2. [file 41598_2021_92053_MOESM2_ESM.xlsx]

## Sheet: Raw spectra counts
Protein_Number	Identified_Proteins	Accession_Number	HS1	HS2	HS3	HS4	HS5	PF1	PF2	PF3	PF4	PF5
1	SWISS-PROT:P04264 Tax_Id=9606 Gene_Symbol=KRT1 Keratin, type II cytoskeletal 1	P04264	1468	418	254	224	2990	90	631	463	457	292
100	Gelsolin OS=Bos taurus GN=GSN PE=1 SV=1	F1MJH1 (+1)	142	61	50	55	125	9	101	71	54	70
1003	Uncharacterized protein OS=Bos taurus GN=IARS2 PE=3 SV=1	G3MWG4	13	0	4	0	20	0	3	5	5	0
1004	Uncharacterized protein OS=Bos taurus GN=SLC5A1 PE=1 SV=2	F1MD24 (+1)	3	4	0	0	21	0	5	5	5	0
1009	Bactericidal permeability-increasing protein OS=Bos taurus GN=BPI PE=2 SV=2	P17453	7	6	5	9	3	4	3	4	6	3
101	Clathrin heavy chain 1 OS=Bos taurus GN=CLTC PE=1 SV=1	P49951	75	50	52	13	322	19	53	35	66	11
1010	Pre-mRNA-processing factor 19 OS=Bos taurus GN=PRPF19 PE=2 SV=1	Q08E38	11	8	6	4	7	3	6	7	3	0
1011	Ubiquinone biosynthesis protein COQ9, mitochondrial OS=Bos taurus GN=COQ9 PE=2 SV=1	Q2NL34	4	7	5	0	12	0	6	7	6	2
1012	Prothrombin OS=Bos taurus GN=F2 PE=1 SV=2	P00735	6	5	4	0	20	0	0	4	3	3
1013	Nicotinate-nucleotide pyrophosphorylase [carboxylating] OS=Bos taurus GN=QPRT PE=3 SV=1	F1MHB8 (+1)	6	4	4	5	6	0	4	8	4	0
1016	Uncharacterized protein OS=Bos taurus GN=HNRNPH3 PE=1 SV=1	E1BB17	0	4	4	0	21	0	3	4	7	0
1017	Calcium-transporting ATPase OS=Bos taurus GN=ATP2A2 PE=3 SV=2	F1MPR3	9	0	0	2	34	0	2	0	4	2
102	Peroxiredoxin-1 OS=Bos taurus GN=PRDX1 PE=2 SV=1	Q5E947	154	58	46	36	177	5	49	67	53	17
1022	GTP-binding nuclear protein Ran OS=Bos taurus GN=RAN PE=2 SV=1	B0JYN2 (+1)	5	3	5	3	21	0	2	3	5	3
1023	Translocon-associated protein subunit delta OS=Bos taurus GN=SSR4 PE=2 SV=1	Q2TBX5	3	6	5	3	14	0	4	4	3	3
1025	DCPS protein OS=Bos taurus GN=DCPS PE=2 SV=1	A5D7U9	15	2	0	2	15	0	3	2	0	3
1026	ATP-citrate synthase OS=Bos taurus GN=ACLY PE=2 SV=1	Q32PF2	10	5	3	0	21	0	7	3	0	2
1029	Transmembrane protein 109 OS=Bos taurus GN=TMEM109 PE=2 SV=1	A7E3R8 (+1)	7	5	0	5	7	0	6	5	5	0
103	Prostaglandin reductase 1 OS=Bos taurus GN=PTGR1 PE=4 SV=1	F1N2W0	188	49	24	15	192	13	36	60	55	24
1037	S-adenosylmethionine synthase OS=Bos taurus GN=MAT2A PE=1 SV=1	A7E3T7	8	3	0	0	11	5	4	4	2	3
1038	N-acetyl-D-glucosamine kinase OS=Bos taurus GN=NAGK PE=2 SV=1	Q3SZM9	5	3	3	0	16	0	3	5	5	0
1039	Myosin light chain kinase, smooth muscle OS=Bos taurus GN=MYLK PE=1 SV=1	Q28824	0	6	2	13	5	0	10	6	2	4
104	Uncharacterized protein OS=Bos taurus GN=LCP1 PE=1 SV=1	F1MYX5 (+1)	100	55	61	51	149	42	82	46	48	62
1040	Poly(U)-binding-splicing factor PUF60 OS=Bos taurus GN=PUF60 PE=4 SV=1	F1N238 (+1)	4	6	3	0	13	0	4	7	6	3
1041	GTP-binding protein SAR1a OS=Bos taurus GN=SAR1A PE=2 SV=1	Q3T0D7	6	3	3	3	17	0	6	5	4	0
1051	MHC class II antigen OS=Bos taurus GN=BoLA-DQB PE=2 SV=1	Q5XWC9	5	5	0	2	5	0	11	7	4	3
1052	DnaJ homolog subfamily B member 11 OS=Bos taurus GN=DNAJB11 PE=2 SV=1	Q3ZBA6	7	7	3	4	5	0	8	9	4	5
1053	Ubiquitin carboxyl-terminal hydrolase isozyme L3 OS=Bos taurus GN=UCHL3 PE=2 SV=1	Q2TBG8	4	4	3	2	11	0	5	4	3	3
1054	Cathepsin S OS=Bos taurus GN=CTSS PE=1 SV=2	P25326	0	2	5	4	12	0	4	8	4	2
1056	1,2-dihydroxy-3-keto-5-methylthiopentene dioxygenase OS=Bos taurus GN=ADI1 PE=2 SV=2	Q3ZBL1	5	5	2	3	16	0	4	7	6	0
1057	Endoplasmic reticulum resident protein 44 OS=Bos taurus GN=ERP44 PE=2 SV=1	Q3T0L2	10	4	4	7	0	4	6	0	5	5
1058	Uncharacterized protein OS=Bos taurus GN=MAGT1 PE=4 SV=1	G3MY77	3	5	7	2	12	0	4	4	4	0
1059	Nipsnap homolog 1 (C. elegans) OS=Bos taurus GN=NIPSNAP1 PE=2 SV=1	Q0P5K8	9	0	6	0	14	0	4	5	4	0
106	Annexin A4 OS=Bos taurus GN=ANXA4 PE=1 SV=2	P13214	153	59	41	37	117	5	67	75	51	42
1060	Complement component C5a (Fragment) OS=Bos taurus PE=2 SV=1	Q1A7A4	6	2	0	0	20	0	4	3	4	7
1062	Uncharacterized protein OS=Bos taurus PE=4 SV=2	F1N6P2	10	0	3	0	20	0	2	4	6	0
1063	Nuclease-sensitive element-binding protein 1 OS=Bos taurus GN=YBX1 PE=4 SV=2	F1MZ92	5	4	0	0	17	0	5	7	6	0
1069	Mitogen-activated protein kinase 1 OS=Bos taurus GN=MAPK1 PE=2 SV=3	P46196	4	7	7	5	5	0	2	4	5	2
107	Alpha-2-macroglobulin OS=Bos taurus GN=A2M PE=1 SV=2	Q7SIH1	132	31	39	38	220	15	53	40	44	47
1070	Transforming growth factor-beta-induced protein ig-h3 OS=Bos taurus GN=TGFBI PE=1 SV=2	P55906	6	3	2	5	0	2	2	6	2	13
1071	Tricarboxylate transport protein, mitochondrial OS=Bos taurus GN=SLC25A1 PE=3 SV=2	F1MXY8	8	3	4	0	11	0	3	4	7	0
1073	MUPCDH protein OS=Bos taurus GN=MUPCDH PE=2 SV=1	A7E2Z4 (+1)	12	0	5	0	13	0	0	4	3	2
1074	40S ribosomal protein S16 OS=Bos taurus GN=RPS16 PE=2 SV=3	Q3T0X6	5	9	0	3	27	0	3	0	5	2
108	14-3-3 protein zeta/delta OS=Bos taurus GN=YWHAZ PE=1 SV=1	P63103	144	51	35	35	182	4	57	46	44	22
1083	Isocitrate dehydrogenase [NAD] subunit, mitochondrial OS=Bos taurus GN=IDH3A PE=3 SV=1	F1MN74 (+1)	5	4	3	0	15	0	4	5	7	3
1084	NADH dehydrogenase [ubiquinone] flavoprotein 1, mitochondrial OS=Bos taurus GN=NDUFV1 PE=1 SV=2	P25708	11	4	2	3	3	0	4	8	3	4
1085	Pyruvate dehydrogenase E1 component subunit alpha, somatic form, mitochondrial OS=Bos taurus GN=PDHA1 PE=2 SV=1	A7MB35	8	3	0	7	11	0	5	6	0	4
1086	Clathrin light chain A OS=Bos taurus GN=CLTA PE=1 SV=1	P04973	3	2	7	2	18	0	4	4	3	0
1087	Diablo homolog (Drosophila) OS=Bos taurus GN=DIABLO PE=2 SV=1	Q2NL36	4	4	3	0	14	0	3	6	6	0
1088	NADH dehydrogenase [ubiquinone] iron-sulfur protein 4, mitochondrial OS=Bos taurus GN=NDUFS4 PE=1 SV=1	Q02375	7	3	4	0	13	0	6	5	2	0
1089	V-type proton ATPase subunit B, brain isoform OS=Bos taurus GN=ATP6V1B2 PE=1 SV=3	P31408	5	5	5	0	0	0	6	10	6	2
109	TREMBL:Q3SX28;Q5KR48 (Bos taurus) Tropomyosin 2	Q3SX28	81	103	46	59	70	7	111	102	53	43
1099	Signal peptidase complex subunit 3 OS=Bos taurus GN=SPCS3 PE=2 SV=1	Q3SZU5	5	6	0	5	7	2	6	6	3	3
11	SWISS-PROT:P13647 Tax_Id=9606 Gene_Symbol=KRT5 Keratin, type II cytoskeletal 5	P13647	438	164	119	102	900	29	217	164	167	103
110	LOC535277 protein OS=Bos taurus GN=LOC535277 PE=1 SV=1	A6QR15	96	85	47	47	107	0	95	91	54	31
1100	CEACAM8 protein OS=Bos taurus GN=CEACAM8 PE=2 SV=1	Q0VCE8 (+4)	3	5	7	3	8	0	3	3	4	0
1101	Spermine synthase OS=Bos taurus GN=SMS PE=2 SV=1	Q3SZA5	8	2	0	4	11	2	6	6	2	2
1102	PCYOX1 protein OS=Bos taurus GN=PCYOX1 PE=2 SV=1	A6QPR1 (+1)	6	6	0	4	2	6	4	3	2	6
1103	Haloacid dehalogenase-like hydrolase domain-containing protein 3 OS=Bos taurus GN=HDHD3 PE=2 SV=1	Q5E9D6	4	6	4	3	12	0	4	5	3	4
1104	Uncharacterized protein OS=Bos taurus GN=IGHE PE=4 SV=1	G3N342	12	0	4	0	3	0	3	4	4	9
1105	Uncharacterized protein OS=Bos taurus GN=C1orf123 PE=4 SV=1	F1N0N6 (+1)	4	8	3	3	5	0	5	9	8	0
1106	Uncharacterized protein OS=Bos taurus GN=RBM39 PE=1 SV=1	F6QIA5	5	2	3	0	23	0	4	3	2	0
1107	WD repeat-containing protein 61 OS=Bos taurus GN=WDR61 PE=2 SV=1	Q32LN7	10	4	0	0	10	0	4	6	3	3
1108	Alpha-aminoadipic semialdehyde dehydrogenase OS=Bos taurus GN=ALDH7A1 PE=3 SV=2	E1BFG0	7	2	0	2	0	8	4	6	3	6
111	Triosephosphate isomerase OS=Bos taurus GN=TPI1 PE=2 SV=3	Q5E956	196	37	25	21	155	9	41	53	37	25
1111	Single-stranded DNA-binding protein OS=Bos taurus GN=SSBP1 PE=3 SV=1	F1N1S0	2	4	3	0	9	0	4	10	9	0
1122	Platelet glycoprotein 4 OS=Bos taurus GN=CD36 PE=1 SV=5	P26201	9	0	3	2	8	2	3	3	6	3
1123	Mitochondrial fission 1 protein OS=Bos taurus GN=FIS1 PE=2 SV=1	Q3T0I5	5	3	3	0	6	0	6	6	8	2
1124	Sulfhydryl oxidase OS=Bos taurus GN=QSOX1 PE=2 SV=1	A6QQA8	10	6	0	3	6	3	3	0	2	4
1125	Uncharacterized protein OS=Bos taurus GN=MOGS PE=1 SV=2	E1B7U1	6	2	5	4	10	0	2	3	6	3
1127	3-hydroxybutyrate dehydrogenase type 2 OS=Bos taurus GN=BDH2 PE=2 SV=1	Q3T046	8	5	2	0	13	0	2	3	5	0
1129	SMPDL3B protein OS=Bos taurus GN=SMPDL3B PE=2 SV=1	A6QQN6	11	5	4	0	8	0	0	3	4	2
113	Major vault protein OS=Bos taurus GN=MVP PE=4 SV=1	F1MNN6	89	23	34	19	225	28	62	54	51	38
1130	Beta-hexosaminidase OS=Bos taurus GN=HEXB PE=3 SV=1	H7BWW2	12	6	7	13	0	2	0	6	2	3
1131	Mitochondrial import inner membrane translocase subunit Tim21 OS=Bos taurus GN=TIMM21 PE=4 SV=1	F1MRI2	4	5	7	3	16	0	3	2	6	0
1132	Phosphatidylcholine transfer protein OS=Bos taurus GN=PCTP PE=1 SV=1	P02720	0	4	5	0	17	0	2	7	6	0
1135	Serine/arginine-rich splicing factor 7 OS=Bos taurus GN=SRSF7 PE=2 SV=1	Q3T106	3	2	0	0	17	0	2	6	11	0
1139	Thioredoxin reductase 1, cytoplasmic OS=Bos taurus GN=TXNRD1 PE=3 SV=2	G1K1Q2	9	3	4	7	0	7	4	3	3	4
114	GANAB protein (Fragment) OS=Bos taurus GN=GANAB PE=2 SV=1	A6QNJ8 (+1)	101	39	44	24	135	25	67	53	58	64
1140	Coronin OS=Bos taurus GN=CORO1B PE=1 SV=1	H7BWW0	12	0	2	5	0	7	7	5	3	3
1141	Uncharacterized protein OS=Bos taurus GN=KCTD12 PE=1 SV=1	G3N3D4	0	2	3	4	11	0	7	2	3	0
1142	Adipocyte plasma membrane-associated protein OS=Bos taurus GN=APMAP PE=2 SV=1	Q3T0E5	17	3	0	4	9	4	2	0	4	0
1143	Protein-L-isoaspartate O-methyltransferase OS=Bos taurus GN=PCMT1 PE=1 SV=1	G3MZZ6 (+1)	4	4	3	4	6	0	8	7	2	0
1144	Protein mago nashi homolog OS=Bos taurus GN=MAGOH PE=2 SV=1	Q3ZBV3	6	8	9	6	9	0	4	6	5	0
1145	ATPase ASNA1 OS=Bos taurus GN=ASNA1 PE=2 SV=1	A5PJI5	6	5	0	2	14	0	4	4	2	0
1147	40S ribosomal protein S15a OS=Bos taurus GN=RPS15A PE=2 SV=1	Q76I82	4	0	5	0	7	0	9	5	7	0
1148	Thimet oligopeptidase OS=Bos taurus GN=THOP1 PE=3 SV=1	A0A140T8A4 (+1)	6	2	8	0	15	0	0	2	7	3
1149	40S ribosomal protein S5 OS=Bos taurus GN=RPS5 PE=2 SV=3	Q5E988	7	6	0	0	20	0	2	4	4	0
115	Adenosine deaminase OS=Bos taurus GN=ADA PE=1 SV=3	P56658	57	61	39	31	95	157	36	39	83	43
1153	Tropomodulin 3 (Ubiquitous) OS=Bos taurus GN=TMOD3 PE=2 SV=1	Q2KJH0	5	7	3	3	4	0	4	7	3	4
1154	Uncharacterized protein OS=Bos taurus GN=GM2A PE=4 SV=1	E1BI28	10	6	5	2	4	0	4	4	4	0
1155	Similar to ribosomal protein L18a (Fragment) OS=Bos taurus PE=2 SV=1	Q862R3	5	4	3	0	13	0	5	2	4	0
1156	RNA binding motif protein 4B OS=Bos taurus GN=RBM4B PE=2 SV=1	Q2KIV3 (+1)	3	4	3	3	11	0	5	2	3	0
1157	Periostin variant 6 OS=Bos taurus PE=2 SV=1	J9QDU2	9	5	0	3	3	0	7	6	3	7
1158	Casein kinase II subunit alpha OS=Bos taurus GN=CSNK2A1 PE=1 SV=1	P68399	7	5	5	0	3	0	6	6	5	0
1159	Eukaryotic peptide chain release factor subunit 1 OS=Bos taurus GN=ETF1 PE=2 SV=3	Q0VCX5	2	3	5	2	11	0	8	6	7	0
116	Heat shock 70kDa protein 1A OS=Bos taurus GN=HSPA2 PE=2 SV=1	A7E3Q2	0	34	25	29	207	0	30	19	17	0
1160	NADH dehydrogenase [ubiquinone] 1 beta subcomplex subunit 6 OS=Bos taurus GN=NDUFB6 PE=1 SV=2	Q02367	6	3	3	4	12	0	4	5	2	0
1165	NADH dehydrogenase [ubiquinone] 1 beta subcomplex subunit 7 OS=Bos taurus GN=NDUFB7 PE=1 SV=2	Q02368	4	3	0	0	11	0	3	7	6	0
117	Spectrin beta chain OS=Bos taurus GN=SPTBN1 PE=1 SV=1	F1MYC9	64	40	39	45	92	7	82	81	63	108
1174	GZMA protein OS=Bos taurus GN=GZMA PE=2 SV=1	A5PK33	10	4	3	0	4	0	3	5	4	2
1175	Redox-regulatory protein FAM213A OS=Bos taurus GN=FAM213A PE=2 SV=1	Q3ZBK2	0	8	2	4	9	0	3	4	4	0
1176	Cathepsin Z OS=Bos taurus GN=CTSZ PE=3 SV=1	F1MW68 (+1)	12	3	4	4	6	0	2	3	2	0
1177	Uncharacterized protein OS=Bos taurus GN=CMBL PE=4 SV=1	F1N2I5	6	3	3	3	9	0	8	4	3	0
118	Acyl-CoA synthetase long-chain family member 1 OS=Bos taurus GN=ACSL1 PE=1 SV=1	Q0VCZ8	138	48	56	18	170	14	26	55	65	15
1187	Acetyl-coenzyme A synthetase OS=Bos taurus GN=ACSS1 PE=2 SV=1	A4FUC5 (+1)	5	3	2	4	0	5	3	3	4	6
1189	CD166 antigen OS=Bos taurus GN=ALCAM PE=4 SV=2	F1MHN8 (+1)	3	2	3	3	3	0	6	7	0	10
119	RBP2 protein OS=Bos taurus GN=RBP2 PE=2 SV=1	A7MBG1	133	35	46	11	149	0	23	116	77	0
12	SWISS-PROT:P02538 Tax_Id=9606 Gene_Symbol=KRT6A Keratin, type II cytoskeletal 6A	P02538	415	132	128	93	925	0	191	158	0	107
1201	Copine-1 OS=Bos taurus GN=CPNE1 PE=1 SV=1	Q08DB4	3	3	5	5	2	0	5	7	0	2
1202	Fascin OS=Bos taurus GN=FSCN1 PE=1 SV=1	Q3MHK9	7	0	3	7	0	4	3	4	0	5
1203	Superoxide dismutase [Cu-Zn] OS=Bos taurus GN=ECSOD PE=1 SV=1	A3KLR9	4	4	4	0	6	0	4	3	2	2
1204	MGC159500 protein OS=Bos taurus GN=MGC159500 PE=2 SV=1	A5PK88	6	5	2	4	5	0	3	2	4	0
1206	Calcineurin B homologous protein 1 OS=Bos taurus GN=CHP1 PE=2 SV=1	Q3SYS6	3	3	2	0	18	0	3	2	2	0
1207	SPRY domain containing 4 OS=Bos taurus GN=SPRYD4 PE=2 SV=1	Q0P5G9	0	6	3	7	8	0	0	2	5	3
1208	ERO1-like protein alpha OS=Bos taurus GN=ERO1A PE=2 SV=1	A5PJN2	4	3	0	0	7	0	5	5	5	2
121	Glyceraldehyde-3-phosphate dehydrogenase OS=Bos taurus GN=GAPDH PE=1 SV=4	P10096	194	28	19	16	226	7	40	15	28	12
1211	Synaptobrevin homolog YKT6 OS=Bos taurus GN=YKT6 PE=2 SV=1	Q3T000	2	3	3	0	19	0	2	4	6	0
122	Uncharacterized protein OS=Bos taurus PE=1 SV=2	F1MDC1	89	44	55	44	120	0	71	67	55	35
1225	Uncharacterized protein OS=Bos taurus GN=GDA PE=1 SV=2	F1MLX9	4	2	2	2	0	0	9	2	3	4
1226	Signal peptidase complex catalytic subunit SEC11A OS=Bos taurus GN=SEC11A PE=2 SV=1	P67810	7	3	3	3	7	0	3	3	4	0
1227	Eukaryotic translation initiation factor 6 OS=Bos taurus GN=EIF6 PE=2 SV=2	Q9TU47	0	3	2	0	9	0	0	4	4	2
1228	Proteasome 26S non-ATPase subunit 9 OS=Bos taurus GN=PSMD9 PE=4 SV=1	C3V9V8 (+1)	2	7	5	0	5	0	4	4	4	0
1229	Hippocalcin-like protein 1 OS=Bos taurus GN=HPCAL1 PE=1 SV=4	P29105	4	3	4	2	10	0	4	2	4	0
123	Stress-70 protein, mitochondrial OS=Bos taurus GN=HSPA9 PE=2 SV=1	Q3ZCH0	96	56	44	24	170	6	54	72	48	15
1230	LARS protein OS=Bos taurus GN=LARS PE=2 SV=1	A6QLR2	5	0	2	2	13	0	3	3	3	0
1232	Hydroxymethylglutaryl-CoA lyase, mitochondrial OS=Bos taurus GN=HMGCL PE=2 SV=2	Q29448	11	3	2	0	7	0	2	3	3	0
1234	Uncharacterized protein OS=Bos taurus GN=FNBP1 PE=4 SV=2	F1MQ90	5	2	3	0	11	0	3	4	3	0
1235	NADH dehydrogenase [ubiquinone] 1 alpha subcomplex subunit 12 OS=Bos taurus GN=NDUFA12 PE=1 SV=1	O97725	2	6	0	2	6	0	5	5	5	0
124	Uncharacterized protein OS=Bos taurus GN=MYH14 PE=1 SV=2	F1MM57	134	29	54	23	99	0	50	72	55	36
1247	Platelet-activating factor acetylhydrolase IB subunit beta OS=Bos taurus GN=PAFAH1B2 PE=1 SV=1	P68401 (+1)	3	4	4	4	0	0	4	4	3	2
1248	Uncharacterized protein OS=Bos taurus GN=CRK PE=4 SV=1	E1BQ32	0	4	2	2	12	0	3	3	4	0
1249	SLC3A2 protein OS=Bos taurus GN=SLC3A2 PE=1 SV=1	Q08DL0 (+1)	10	3	0	0	6	2	2	0	2	3
125	Tropomyosin alpha-1 chain OS=Bos taurus GN=TPM1 PE=2 SV=1	Q5KR49	74	86	39	58	72	0	100	78	44	39
1252	Serine/threonine-protein phosphatase 2A 55 kDa regulatory subunit B OS=Bos taurus GN=PPP2R2A PE=3 SV=2	F1MG56	5	7	2	0	13	0	3	5	3	0
1255	Uncharacterized protein OS=Bos taurus GN=XPNPEP2 PE=3 SV=1	E1B735	8	0	4	4	4	0	3	2	0	4
1258	Uncharacterized protein OS=Bos taurus GN=RAD50 PE=4 SV=1	G3X6W2	5	0	2	0	8	0	4	3	3	6
126	Uncharacterized protein OS=Bos taurus GN=PLEC PE=1 SV=2	E1BF59	86	16	44	7	340	0	35	24	21	3
1269	Uncharacterized protein OS=Bos taurus GN=ALDH5A1 PE=4 SV=1	E1BDP3	11	6	2	4	0	2	2	0	5	4
127	ATP synthase subunit beta, mitochondrial OS=Bos taurus GN=ATP5B PE=1 SV=2	P00829	79	23	11	4	290	48	32	8	13	14
1271	tRNA-splicing ligase RtcB homolog OS=Bos taurus GN=RTCB PE=2 SV=1	Q5E9T9	4	2	2	4	0	5	6	4	5	0
1272	Isoamyl acetate-hydrolyzing esterase 1 homolog OS=Bos taurus GN=IAH1 PE=2 SV=1	Q3SZ16	4	4	4	3	5	0	3	3	3	0
1273	Peptidyl-prolyl cis-trans isomerase-like 1 OS=Bos taurus GN=PPIL1 PE=2 SV=1	Q5E992	2	3	3	3	8	0	6	5	4	0
1275	Gamma-glutamylcyclotransferase OS=Bos taurus GN=GGCT PE=2 SV=1	Q32LE4	3	3	0	6	8	0	5	5	3	0
1283	Sterol-4-alpha-carboxylate 3-dehydrogenase, decarboxylating OS=Bos taurus GN=NSDHL PE=2 SV=1	Q3ZBE9	7	0	3	3	7	0	2	2	4	0
1284	Translin OS=Bos taurus GN=TSN PE=2 SV=1	Q08DM8	0	5	3	0	2	0	4	4	4	6
1285	Sodium/potassium-transporting ATPase subunit beta-3 OS=Bos taurus GN=ATP1B3 PE=2 SV=1	Q3T0C6	7	0	3	4	4	0	4	4	0	2
1289	Uncharacterized protein OS=Bos taurus GN=MCCC2 PE=4 SV=2	E1BPP6	9	5	2	0	0	0	2	2	3	0
129	Glutamate dehydrogenase 1, mitochondrial OS=Bos taurus GN=GLUD1 PE=1 SV=1	A0A140T871	149	47	51	44	33	23	54	91	52	30
1290	CDGSH iron-sulfur domain-containing protein 2 OS=Bos taurus GN=CISD2 PE=2 SV=1	Q05B71	3	5	4	0	11	0	5	4	3	0
1292	KH domain containing, RNA binding, signal transduction associated 1 OS=Bos taurus GN=KHDRBS1 PE=2 SV=1	Q29RQ2	9	2	0	0	7	0	3	2	2	0
1294	Uncharacterized protein OS=Bos taurus GN=CAPN5 PE=3 SV=2	F1MQD1	8	0	4	0	10	0	0	4	4	3
130	Peroxiredoxin-6 OS=Bos taurus GN=PRDX6 PE=1 SV=3	O77834	98	68	47	24	117	10	52	57	56	21
1308	Isopentenyl-diphosphate Delta-isomerase 1 OS=Bos taurus GN=IDI1 PE=2 SV=2	Q1LZ95	4	4	2	0	4	0	4	3	4	0
131	Annexin A6 OS=Bos taurus GN=ANXA6 PE=1 SV=2	P79134	105	69	45	46	77	14	71	25	52	55
1310	Serine/threonine-protein phosphatase 2B catalytic subunit alpha isoform OS=Bos taurus GN=PPP3CA PE=1 SV=1	P48452	4	3	3	0	6	0	2	4	2	0
132	HADHA protein OS=Bos taurus GN=HADHA PE=1 SV=1	Q3SZ00	120	29	23	13	180	11	35	37	51	22
1324	CD9 antigen OS=Bos taurus GN=CD9 PE=2 SV=2	P30932	3	3	0	4	5	0	4	4	2	0
1328	39S ribosomal protein L21, mitochondrial OS=Bos taurus GN=MRPL21 PE=4 SV=1	F1MSV8 (+1)	4	0	2	3	6	0	3	2	4	0
133	Ubiquitin-like modifier-activating enzyme 1 OS=Bos taurus GN=UBA1 PE=2 SV=1	A3KMV5	83	30	36	27	159	8	52	34	53	47
1332	Very-long-chain (3R)-3-hydroxyacyl-CoA dehydratase 3 OS=Bos taurus GN=HACD3 PE=2 SV=1	A7YY55	3	0	4	0	6	0	4	5	6	0
1333	Receptor expression-enhancing protein 6 OS=Bos taurus GN=REEP6 PE=2 SV=1	Q32LG5	3	0	2	0	11	0	3	3	3	0
1353	Acid ceramidase OS=Bos taurus GN=ASAH1 PE=2 SV=3	Q17QB3	2	4	4	2	4	0	2	4	4	2
1355	Uncharacterized protein OS=Bos taurus GN=GSR PE=4 SV=2	E1BKZ1	5	2	3	3	0	2	4	3	2	0
1356	Uncharacterized protein OS=Bos taurus GN=NIPSNAP3A PE=4 SV=1	G3X6L8	0	5	5	3	3	0	2	7	4	3
1357	Proline synthase co-transcribed bacterial homolog protein OS=Bos taurus GN=PROSC PE=2 SV=1	Q3T0G5	6	2	2	2	4	0	3	4	2	0
1358	Gamma-glutamylaminecyclotransferase OS=Bos taurus GN=GGACT PE=2 SV=1	Q0VFX9	0	3	4	3	3	0	2	3	4	0
136	Lysine--tRNA ligase OS=Bos taurus GN=KARS PE=1 SV=1	F1MMK8	108	38	46	31	112	0	48	67	67	18
1361	NAD kinase 2, mitochondrial OS=Bos taurus GN=NADK2 PE=1 SV=2	F1MV80	3	5	0	3	6	0	2	2	3	0
1362	Prefoldin subunit 3 OS=Bos taurus GN=VBP1 PE=3 SV=1	G5E5K1 (+1)	0	2	3	4	10	0	3	3	2	0
1363	Retinol-binding protein 4 OS=Bos taurus GN=RBP4 PE=3 SV=1	G1K122 (+2)	0	0	3	4	2	0	4	3	2	0
1364	THO complex subunit 4 OS=Bos taurus GN=ALYREF PE=2 SV=1	Q3T0I4	0	5	3	2	8	0	3	2	3	0
1365	Epididymal secretory protein E1 OS=Bos taurus GN=NPC2 PE=1 SV=1	P79345	0	4	4	4	3	0	4	6	3	0
1369	Hexokinase-1 OS=Bos taurus GN=HK1 PE=1 SV=2	F1MZV1 (+1)	5	2	0	0	9	0	2	0	2	7
137	Elongation factor 1-alpha 1 OS=Bos taurus GN=EEF1A1 PE=1 SV=1	P68103	47	16	34	9	273	0	70	16	25	0
1383	Prostaglandin E synthase 3 OS=Bos taurus GN=PTGES3 PE=1 SV=1	Q3ZBF7	2	3	2	2	7	0	2	3	3	0
1384	Thioredoxin-related transmembrane protein 1 OS=Bos taurus GN=TMX1 PE=2 SV=1	Q0Z7W6	0	4	0	3	4	0	3	3	4	0
1388	Uncharacterized protein OS=Bos taurus GN=HMGCS1 PE=1 SV=1	F6RJG0 (+1)	4	2	0	0	4	5	2	0	3	4
1389	Sortilin OS=Bos taurus GN=SORT1 PE=4 SV=1	E1BKZ9	6	0	3	0	4	0	5	2	3	3
1392	Rho-associated protein kinase OS=Bos taurus GN=ROCK1 PE=3 SV=2	F1MF50	3	3	0	3	13	0	0	13	9	10
14	SWISS-PROT:P04259 Tax_Id=9606 Gene_Symbol=KRT6B Keratin, type II cytoskeletal 6B	P04259	411	131	124	93	911	27	191	157	144	108
140	Catalase OS=Bos taurus GN=CAT PE=1 SV=3	P00432	73	51	55	21	55	93	42	51	57	37
141	14-3-3 protein beta/alpha OS=Bos taurus GN=YWHAB PE=3 SV=1	A0A140T894 (+1)	89	33	30	32	141	0	47	42	36	15
1419	GPS1 protein OS=Bos taurus GN=GPS1 PE=2 SV=1	A6QR08 (+1)	3	2	2	0	11	0	2	2	2	0
142	Uncharacterized protein OS=Bos taurus GN=DSP PE=1 SV=1	E1BKT9	72	12	25	14	246	0	41	40	40	9
1421	Phosphoglycolate phosphatase OS=Bos taurus GN=PGP PE=3 SV=1	M5FJY9 (+1)	5	0	0	5	2	0	4	4	5	0
143	Heterogeneous nuclear ribonucleoproteins A2/B1 OS=Bos taurus GN=HNRNPA2B1 PE=2 SV=1	Q2HJ60	57	40	34	17	178	0	54	44	47	19
144	Uncharacterized protein OS=Bos taurus GN=LOC101904481 PE=3 SV=2	F1MV90	87	51	26	0	125	0	48	46	34	28
1449	Transmembrane 9 superfamily member OS=Bos taurus GN=TM9SF2 PE=1 SV=2	F1N672	0	3	4	0	9	0	4	0	5	2
145	ATP synthase subunit alpha OS=Bos taurus GN=ATP5A1 PE=1 SV=1	F1MLB8 (+1)	94	21	20	4	309	10	20	7	6	7
146	WD repeat-containing protein 1 OS=Bos taurus GN=WDR1 PE=4 SV=2	F1MTP5	107	54	50	35	79	17	57	56	51	46
1466	Uncharacterized protein OS=Bos taurus GN=IPO7 PE=4 SV=1	E1BGE5	3	4	2	0	8	0	2	3	2	0
1467	Glutathione synthetase OS=Bos taurus GN=GSS PE=3 SV=1	A0A140T850	3	0	0	3	6	2	4	4	3	2
1469	O-acetyl-ADP-ribose deacetylase 1 OS=Bos taurus GN=OARD1 PE=2 SV=1	Q1LZ74	0	6	4	0	4	0	3	2	2	0
147	Alcohol dehydrogenase [NADP(+)] OS=Bos taurus GN=AKR1A1 PE=2 SV=1	Q3ZCJ2	122	39	30	27	84	10	64	43	42	25
1473	SF3B2 protein OS=Bos taurus GN=SF3B2 PE=2 SV=1	A4FV01	3	2	0	2	12	0	2	3	2	0
1479	Endoplasmic reticulum aminopeptidase 2 OS=Bos taurus GN=ERAP2 PE=2 SV=1	A6QPT7	2	0	6	0	4	0	5	4	3	0
148	Galectin OS=Bos taurus GN=LGALS4 PE=4 SV=1	G5E5J2	95	45	29	17	144	0	33	71	51	9
149	Uncharacterized protein OS=Bos taurus GN=HADH PE=1 SV=1	F1N338	114	36	48	18	126	4	39	58	31	11
15	Keratin, type I cytoskeletal 20 OS=Bos taurus GN=KRT20 PE=2 SV=2	A6QQQ9	681	161	137	52	681	25	128	196	211	41
150	Alpha-enolase OS=Bos taurus GN=ENO1 PE=3 SV=1	F1MB08 (+1)	75	57	30	21	30	74	65	30	50	50
1505	Sirtuin-like protein 2 OS=Bos taurus GN=SIRT2 PE=2 SV=1	B2CZT3	2	5	2	0	5	0	2	4	2	0
1507	Protein FAM114A2 OS=Bos taurus GN=FAM114A1 PE=4 SV=1	E1BFB9	4	2	0	0	6	0	2	3	3	0
1508	Coronin OS=Bos taurus GN=CORO1C PE=2 SV=1	A2VDN8 (+1)	4	2	0	7	0	2	3	4	0	2
151	Fibrinogen alpha chain OS=Bos taurus GN=FGA PE=1 SV=5	P02672 (+1)	98	25	39	32	208	0	28	12	16	6
1514	Anamorsin OS=Bos taurus GN=CIAPIN1 PE=2 SV=1	Q5EAC7	5	3	0	0	5	0	3	2	2	0
152	Malate dehydrogenase, cytoplasmic OS=Bos taurus GN=MDH1 PE=2 SV=3	Q3T145	160	23	24	16	114	7	23	37	31	16
153	Peptidyl-prolyl cis-trans isomerase A OS=Bos taurus GN=PPIA PE=1 SV=2	P62935	94	36	31	31	130	4	50	63	47	20
1532	Transmembrane 9 superfamily member 4 OS=Bos taurus GN=TM9SF4 PE=2 SV=2	A5D7E2	4	2	0	0	4	0	5	3	2	0
154	Fructose-bisphosphate aldolase OS=Bos taurus GN=ALDOA PE=1 SV=1	A6QLL8	128	38	37	25	80	19	43	47	36	24
155	Protein disulfide-isomerase A3 OS=Bos taurus GN=PDIA3 PE=2 SV=1	P38657	23	17	20	7	307	0	18	23	17	6
156	14-3-3 protein gamma OS=Bos taurus GN=YWHAG PE=1 SV=2	P68252	91	39	34	46	99	0	46	42	25	21
157	Cytoplasmic aconitate hydratase OS=Bos taurus GN=ACO1 PE=2 SV=1	Q0VCU1	95	25	36	24	116	11	50	48	50	23
158	IGL@ protein OS=Bos taurus GN=IGL@ PE=1 SV=1	Q3T101	117	39	16	20	123	0	29	26	28	25
1580	Transcription elongation factor SPT5 OS=Bos taurus GN=SUPT5H PE=2 SV=1	A7YW40 (+1)	2	2	2	2	8	0	2	2	2	0
1581	Metastasis associated 1 family, member 2 OS=Bos taurus GN=MTA2 PE=2 SV=1	Q1RMW3	2	3	0	0	4	0	2	3	2	0
1587	Diphosphoinositol polyphosphate phosphohydrolase 1 OS=Bos taurus GN=NUDT3 PE=2 SV=1	A2VE79	0	2	0	2	4	0	2	2	2	0
16	Heat shock protein HSP 90-alpha OS=Bos taurus GN=HSP90AA1 PE=1 SV=3	Q76LV2	432	164	160	83	914	38	123	140	126	94
160	Mucin-2 OS=Bos taurus GN=MUC2 PE=2 SV=1	F2FB40	94	38	39	24	47	8	43	57	45	49
161	Alkaline phosphatase OS=Bos taurus GN=LOC100125266 PE=3 SV=1	F1N6T5	82	23	28	0	162	15	17	44	54	18
163	Cytosol aminopeptidase OS=Bos taurus GN=LAP3 PE=1 SV=1	G3N0I4 (+1)	69	57	52	27	27	61	25	41	48	35
1633	Protein THEM6 OS=Bos taurus GN=THEM6 PE=2 SV=1	A6H707	2	2	0	2	3	0	2	2	2	0
164	L-lactate dehydrogenase A chain OS=Bos taurus GN=LDHA PE=2 SV=2	P19858	105	19	20	13	134	17	35	40	28	8
165	Uncharacterized protein OS=Bovine viral diarrhea virus PE=4 SV=1	O11993	117	23	14	11	187	0	33	22	23	15
166	FOLH1 protein OS=Bos taurus GN=FOLH1 PE=2 SV=1	A6QLT8 (+1)	91	18	29	29	83	11	32	38	41	42
169	Glutathione S-transferase P OS=Bos taurus GN=GSTP1 PE=1 SV=2	P28801	90	40	5	7	93	6	30	39	54	27
17	SWISS-PROT:P02533 Tax_Id=9606 Gene_Symbol=KRT14 Keratin, type I cytoskeletal 14	P02533	443	149	111	98	814	25	174	155	131	88
171	Creatine kinase B-type OS=Bos taurus GN=CKB PE=1 SV=1	Q5EA61	104	42	29	20	43	39	37	43	34	25
172	Uncharacterized protein OS=Bos taurus GN=LOC100297192 PE=1 SV=2	F1MLW7	97	35	12	13	106	0	30	26	30	23
173	Scinderin OS=Bos taurus GN=SCIN PE=2 SV=1	A2VE17 (+1)	83	30	25	20	87	5	55	59	42	12
174	Phosphoglycerate mutase 1 OS=Bos taurus GN=PGAM1 PE=2 SV=3	Q3SZ62	57	39	31	18	119	0	46	50	37	20
175	Rab GDP dissociation inhibitor beta OS=Bos taurus GN=GDI2 PE=2 SV=3	P50397	102	51	30	32	23	14	47	60	41	37
176	Peroxisomal acyl-coenzyme A oxidase 1 OS=Bos taurus GN=ACOX1 PE=2 SV=1	Q3SZP5	76	22	41	15	86	2	28	50	66	0
177	Ornithine carbamoyltransferase, mitochondrial OS=Bos taurus GN=OTC PE=1 SV=1	F1MNG5	101	37	32	24	90	3	14	40	33	13
178	Uncharacterized protein OS=Bos taurus GN=PCK2 PE=1 SV=1	F1MDS3	86	24	29	0	107	10	23	47	46	22
180	Uncharacterized protein OS=Bos taurus GN=COL6A3 PE=1 SV=1	E1BB91	28	77	10	58	7	6	76	72	10	76
181	Xanthine dehydrogenase/oxidase OS=Bos taurus GN=XDH PE=1 SV=4	P80457	89	14	29	37	50	11	63	21	20	45
182	Nucleoside diphosphate kinase B OS=Bos taurus GN=NME2 PE=1 SV=1	Q3T0Q4	123	24	21	22	96	0	25	40	30	17
1820	Capsid vertex component 2 OS=Bovine alphaherpesvirus 1 GN=UL25 PE=3 SV=1	A0A1P8L064	2	4	7	0	0	0	4	2	2	3
183	Heat shock 27kDa protein 1 OS=Bos taurus GN=HSPB1 PE=2 SV=1	E9RHW1 (+1)	56	31	27	8	191	3	20	22	23	6
184	RAB1A, member RAS oncogene family OS=Bos taurus GN=RAB1A PE=1 SV=1	A1L528	84	27	27	15	107	0	34	29	40	11
185	PGM2 protein (Fragment) OS=Bos taurus GN=PGM2 PE=1 SV=1	A6QQ11	53	41	38	15	122	6	28	29	42	18
186	Uncharacterized protein OS=Bos taurus GN=IQGAP1 PE=1 SV=2	F1MC48	41	21	17	2	154	18	32	24	22	37
187	Succinate dehydrogenase [ubiquinone] flavoprotein subunit, mitochondrial OS=Bos taurus GN=SDHA PE=1 SV=3	P31039	63	25	25	13	82	11	29	47	39	42
189	Very long-chain specific acyl-CoA dehydrogenase, mitochondrial OS=Bos taurus GN=ACADVL PE=2 SV=3	P48818	71	29	20	19	69	28	27	52	32	28
19	SWISS-PROT:P08779 Tax_Id=9606 Gene_Symbol=KRT16 Keratin, type I cytoskeletal 16	P08779	364	111	95	88	768	21	137	118	84	81
190	Phosphoglucomutase-1 OS=Bos taurus GN=PGM1 PE=2 SV=1	Q08DP0	83	30	21	7	102	6	26	54	39	25
191	Myosin-10 OS=Bos taurus GN=MYH10 PE=2 SV=2	Q27991	95	24	24	40	0	0	59	36	19	60
193	Ferritin light chain OS=Bos taurus GN=FTL PE=2 SV=3	O46415	121	49	13	17	50	9	30	39	20	12
194	Adenosylhomocysteinase OS=Bos taurus GN=AHCY PE=2 SV=3	Q3MHL4	61	34	26	37	22	37	53	50	33	32
196	Cytosolic non-specific dipeptidase OS=Bos taurus GN=CNDP2 PE=2 SV=1	Q3ZC84	113	26	12	12	113	17	16	43	31	4
197	Voltage-dependent anion-selective channel protein 1 OS=Bos taurus GN=VDAC1 PE=1 SV=3	P45879	75	37	16	13	104	7	32	44	24	16
198	Staphylococcal nuclease domain-containing protein 1 OS=Bos taurus GN=SND1 PE=1 SV=1	Q863B3	53	25	22	29	123	0	39	27	42	22
199	(Bos taurus) 47 kDa protein	ENSEMBL:ENSBTAP00000024462	92	21	33	20	52	41	41	30	38	46
2	Serum albumin OS=Bos taurus GN=ALB PE=3 SV=1	A0A140T897	2385	319	297	146	1616	229	425	432	440	430
200	Uncharacterized protein OS=Bos taurus GN=LOC527068 PE=4 SV=1	M0QW25	103	27	22	15	101	2	23	36	25	6
201	Hemoglobin subunit beta-A OS=Bos javanicus PE=1 SV=1	P04346	88	19	50	11	72	5	29	24	26	20
203	PDIA6 protein (Fragment) OS=Bos taurus GN=PDIA6 PE=1 SV=1	A6QNL5	66	33	20	13	73	0	49	37	30	20
205	Uncharacterized protein OS=Bos taurus GN=NCL PE=1 SV=1	E1B8K6	56	36	22	22	61	4	54	49	42	13
207	Uncharacterized protein OS=Bos taurus GN=AGR2 PE=1 SV=2	F1N3J3	75	25	13	7	108	0	28	40	37	11
209	Retinal dehydrogenase 1 OS=Bos taurus GN=ALDH1A1 PE=1 SV=3	P48644	75	44	37	18	20	47	34	41	43	28
21	Uncharacterized protein OS=Bos taurus GN=MYH9 PE=1 SV=2	F1MQ37	530	87	86	100	132	66	282	264	154	263
210	Adenylyl cyclase-associated protein 1 OS=Bos taurus GN=CAP1 PE=2 SV=3	Q3SYV4	69	20	18	13	109	7	27	24	30	13
211	Uncharacterized protein OS=Bos taurus GN=APOB PE=1 SV=2	E1BNR0	76	15	20	7	194	2	8	12	28	0
212	Pyruvate kinase (Fragment) OS=Bos taurus GN=PKM2 PE=2 SV=1	Q3ZC87	46	38	27	29	64	27	49	21	22	36
214	4-trimethylaminobutyraldehyde dehydrogenase OS=Bos taurus GN=ALDH9A1 PE=2 SV=1	Q2KJH9	93	38	30	17	60	8	23	27	32	21
215	60S acidic ribosomal protein P0 OS=Bos taurus GN=RPLP0 PE=2 SV=3	Q95140	94	25	19	17	94	7	29	28	20	15
216	Annexin A2 OS=Bos taurus GN=ANXA2 PE=1 SV=2	P04272	71	12	0	0	219	2	9	4	3	8
219	Putative uncharacterized protein OS=Bos taurus PE=2 SV=1	A5D7Q2	37	41	25	27	36	26	39	31	26	46
221	Peptidyl-prolyl cis-trans isomerase B OS=Bos taurus GN=PPIB PE=1 SV=4	P80311	90	28	21	30	81	9	22	30	27	12
222	Heterogeneous nuclear ribonucleoprotein A1 OS=Bos taurus GN=HNRNPA1 PE=1 SV=2	P09867	41	40	31	23	65	3	45	41	43	21
223	Uncharacterized protein OS=Bos taurus PE=1 SV=1	G3N0V0	109	16	37	21	64	29	21	28	16	42
224	Leukocyte elastase inhibitor OS=Bos taurus GN=SERPINB1 PE=2 SV=2	Q1JPB0	56	30	26	12	112	19	21	21	24	16
225	Glycogen phosphorylase, liver form OS=Bos taurus GN=PYGL PE=2 SV=1	Q0VCM4	66	25	24	12	107	6	24	18	43	40
226	Enoyl-CoA hydratase, mitochondrial OS=Bos taurus GN=ECHS1 PE=2 SV=1	Q58DM8	96	31	19	7	102	0	10	23	26	11
228	Uncharacterized protein OS=Bos taurus GN=LOC782884 PE=4 SV=1	E1BP71	87	23	26	0	91	0	19	32	27	0
229	Creatine kinase U-type, mitochondrial OS=Bos taurus GN=CKMT1 PE=2 SV=1	Q9TTK8	68	33	26	26	37	39	33	44	38	27
230	Nucleoside diphosphate kinase OS=Bos taurus GN=NME1 PE=2 SV=1	A1A4N9 (+1)	89	25	19	15	88	0	29	32	25	10
231	Dolichyl-diphosphooligosaccharide--protein glycosyltransferase subunit 1 OS=Bos taurus GN=RPN1 PE=1 SV=1	A3KN04	55	33	36	25	43	8	52	41	33	22
232	Dipeptidyl peptidase 3 OS=Bos taurus GN=DPP3 PE=1 SV=1	F2Z4F5	74	27	21	12	80	8	29	31	38	22
233	NADH-cytochrome b5 reductase OS=Bos taurus GN=CYB5R3 PE=3 SV=2	F1N7T1 (+1)	68	31	23	12	84	2	27	37	28	15
234	PCCA protein OS=Bos taurus GN=PCCA PE=2 SV=1	A4FV90	67	26	32	4	101	0	17	32	33	26
235	Adenylate kinase 2, mitochondrial OS=Bos taurus GN=AK2 PE=1 SV=2	P08166	65	31	24	12	54	4	34	42	39	16
236	Transaldolase OS=Bos taurus GN=TALDO1 PE=1 SV=1	G5E5C8	66	24	19	23	104	0	29	30	15	3
239	NADH-ubiquinone oxidoreductase 75 kDa subunit, mitochondrial OS=Bos taurus GN=NDUFS1 PE=1 SV=1	P15690	62	26	24	2	75	4	17	40	37	22
24	Actin, cytoplasmic 1 OS=Mus musculus GN=Actb PE=1 SV=1	P60710 (+1)	325	140	104	107	364	151	186	156	144	101
240	Phosphatidylethanolamine-binding protein 1 OS=Bos taurus GN=PEBP1 PE=1 SV=2	P13696	87	33	15	15	57	0	24	30	22	15
242	Peroxiredoxin-2 OS=Bos taurus GN=PRDX2 PE=2 SV=1	Q9BGI3	52	22	14	17	104	3	29	29	27	11
243	Annexin A3 OS=Bos taurus GN=ANXA3 PE=2 SV=3	Q3SWX7	54	39	23	26	53	7	39	43	23	11
244	Phosphoglycerate kinase 1 OS=Bos taurus GN=PGK1 PE=2 SV=3	Q3T0P6	79	27	15	28	66	14	34	26	18	21
245	L-lactate dehydrogenase B chain OS=Bos taurus GN=LDHB PE=2 SV=4	Q5E9B1	65	26	28	16	72	7	34	31	23	12
247	Aldehyde dehydrogenase, mitochondrial OS=Bos taurus GN=ALDH2 PE=1 SV=2	P20000	55	37	27	24	9	48	24	27	34	31
248	TREMBL:Q7RTT2 Tax_Id=9606 Gene_Symbol=KRT78 Keratin-78	Q7RTT2 (+1)	71	0	0	15	99	0	34	19	13	5
25	Keratin, type II cytoskeletal 7 OS=Bos taurus GN=KRT7 PE=2 SV=1	Q29S21	405	97	85	0	536	0	118	104	95	0
250	Hemoglobin subunit beta OS=Bos taurus GN=HBB PE=1 SV=1	P02070 (+4)	75	0	38	0	69	0	0	22	27	15
252	Ras-related protein Rab-1B OS=Bos taurus GN=RAB1B PE=2 SV=1	Q2HJH2	58	22	16	14	85	0	29	27	34	8
253	Ornithine aminotransferase, mitochondrial OS=Bos taurus GN=OAT PE=3 SV=1	F1MYG0 (+1)	40	26	25	7	79	26	17	32	36	6
254	Superoxide dismutase [Cu-Zn] OS=Bos taurus GN=SOD1 PE=1 SV=2	P00442	45	20	21	9	111	0	15	53	37	0
256	LMNB1 protein OS=Bos taurus GN=LMNB1 PE=2 SV=1	A7YY47	38	32	28	22	65	4	41	36	21	18
257	Fructose-1,6-bisphosphatase 1 OS=Bos taurus GN=FBP1 PE=2 SV=3	Q3SZB7	73	24	17	13	86	4	21	27	29	11
258	Carnitine O-palmitoyltransferase 2, mitochondrial OS=Bos taurus GN=CPT2 PE=2 SV=1	Q2KJB7	65	21	19	5	73	6	21	38	28	21
259	Ras-related protein Rab-11B OS=Bos taurus GN=RAB11B PE=2 SV=3	Q3MHP2	66	31	26	23	73	3	20	24	20	11
260	Rho GDP-dissociation inhibitor 1 OS=Bos taurus GN=ARHGDIA PE=1 SV=3	P19803	56	30	20	19	85	0	23	26	19	6
261	Carboxylic ester hydrolase OS=Bos taurus GN=CES2 PE=1 SV=1	F1MU22 (+1)	57	34	13	12	82	12	23	40	37	20
262	Canx protein OS=Bos taurus GN=canx PE=1 SV=1	A7Z066	41	23	19	0	49	17	41	43	16	47
263	Complement factor B OS=Bos taurus GN=CFB PE=1 SV=2	P81187 (+1)	47	24	23	18	55	11	39	23	34	37
264	Hydroxysteroid (17-beta) dehydrogenase 11 OS=Bos taurus GN=HSD17B11 PE=1 SV=1	Q2KIS5	64	15	22	0	157	0	5	9	16	0
265	3-hydroxyacyl-CoA dehydrogenase type-2 OS=Bos taurus GN=HSD17B10 PE=1 SV=3	O02691	46	26	14	6	68	3	30	34	45	12
266	Ferritin OS=Bos taurus GN=FTH1 PE=3 SV=2	G1K1K0 (+1)	87	31	13	11	57	3	33	43	18	3
267	14-3-3 protein eta OS=Bos taurus GN=YWHAH PE=1 SV=2	P68509	55	22	27	29	76	0	29	20	15	10
268	TREMBL:Q1RMK2 (Bos taurus) IGHM protein	Q1RMK2	60	20	14	15	44	11	29	24	26	47
269	Coatomer subunit alpha OS=Bos taurus GN=COPA PE=4 SV=1	A0A140T856	46	23	21	27	82	10	21	28	26	12
27	Microsomal triglyceride transfer protein large subunit OS=Bos taurus GN=MTTP PE=4 SV=1	F1MDA1 (+1)	288	125	138	39	554	47	73	160	171	36
270	Glucose-6-phosphate isomerase OS=Bos taurus GN=GPI PE=2 SV=4	Q3ZBD7	47	33	24	35	9	36	41	41	32	24
271	Peptidyl-prolyl cis-trans isomerase FKBP4 OS=Bos taurus GN=FKBP4 PE=1 SV=4	Q9TRY0	42	37	28	20	67	0	17	35	18	12
272	LOC100125946 protein OS=Bos taurus GN=LOC100125946 PE=2 SV=1	A4FUF1	61	36	16	21	0	0	0	36	27	25
274	SWISS-PROT:Q86YZ3 Tax_Id=9606 Gene_Symbol=HRNR Hornerin	Q86YZ3	19	16	10	7	82	0	69	30	23	16
277	UDP-glucuronosyltransferase OS=Bos taurus GN=LOC781988 PE=1 SV=1	A6QPD5	69	26	31	2	71	9	13	9	23	4
278	Dihydrolipoyllysine-residue succinyltransferase component of 2-oxoglutarate dehydrogenase complex, mitochondrial OS=Bos taurus GN=DLST PE=1 SV=2	P11179	48	27	26	12	49	0	21	31	26	8
279	Uncharacterized protein OS=Bos taurus GN=TLN1 PE=1 SV=2	F1MDH3	23	12	11	8	151	4	27	13	11	9
28	Threonine--tRNA ligase, cytoplasmic OS=Bos taurus GN=TARS PE=2 SV=1	Q3ZBV8	345	73	114	41	515	40	93	157	144	60
280	Peroxiredoxin-4 OS=Bos taurus GN=PRDX4 PE=2 SV=1	Q9BGI2	52	17	18	16	68	5	19	28	22	12
282	CDH17 protein OS=Bos taurus GN=CDH17 PE=2 SV=1	A6H7H6	55	17	13	0	121	2	17	25	21	5
283	Actin-related protein 2/3 complex subunit 2 OS=Bos taurus GN=ARPC2 PE=1 SV=1	Q3MHR7	35	21	24	12	87	0	26	28	20	13
284	Unconventional myosin-Ia OS=Bos taurus GN=MYO1A PE=2 SV=1	P10568	15	0	22	0	181	0	6	8	25	0
285	Ezrin OS=Bos taurus GN=EZR PE=1 SV=2	P31976	33	12	13	17	134	9	24	0	17	0
286	Moesin OS=Bos taurus GN=MSN PE=2 SV=3	Q2HJ49	38	17	13	22	91	12	36	10	20	12
287	Carboxylic ester hydrolase OS=Bos taurus GN=BREH1 PE=1 SV=1	Q5MYB8	58	25	14	7	37	22	14	32	29	17
288	MHC class I antigen (Fragment) OS=Bos taurus GN=BoLA-N PE=3 SV=1	H6V5E2 (+2)	62	36	11	0	50	10	12	20	15	0
29	Protein disulfide-isomerase OS=Bos taurus GN=P4HB PE=1 SV=1	A6H7J6	454	138	121	110	119	81	174	182	125	86
290	ADP/ATP translocase 3 OS=Bos taurus GN=SLC25A6 PE=1 SV=3	P32007	15	4	21	2	183	0	10	9	7	0
291	Inorganic pyrophosphatase OS=Bos taurus GN=PPA1 PE=1 SV=2	P37980	38	16	7	8	94	4	19	26	30	9
292	Electron transfer flavoprotein subunit beta OS=Bos taurus GN=ETFB PE=1 SV=3	Q2TBV3	63	21	20	17	59	3	11	14	12	10
293	40S ribosomal protein S9 OS=Bos taurus GN=RPS9 PE=2 SV=1	A6QLG5	36	28	24	12	94	3	26	19	16	3
294	Fatty acid-binding protein, intestinal OS=Bos taurus GN=FABP2 PE=2 SV=3	Q56JX9	40	18	19	3	118	0	8	29	28	0
297	Fructose-bisphosphate aldolase OS=Bos taurus GN=ALDOC PE=1 SV=2	Q3ZBY4	69	21	0	11	47	11	16	19	15	10
299	Electron transfer flavoprotein subunit alpha, mitochondrial OS=Bos taurus GN=ETFA PE=1 SV=1	F1MWR3	59	19	18	9	65	3	21	25	23	3
300	Histone H4 OS=Bos taurus PE=3 SV=2	E1BBP7 (+2)	32	15	20	12	53	0	26	31	24	9
301	F-actin-capping protein subunit beta OS=Bos taurus GN=CAPZB PE=1 SV=1	P79136	33	26	26	9	67	0	19	23	19	11
302	Cytochrome c oxidase subunit 4 isoform 1, mitochondrial OS=Bos taurus GN=COX4I1 PE=1 SV=1	P00423	39	23	29	14	67	0	17	38	30	3
303	ADP-ribosylation factor 3 OS=Bos taurus GN=ARF3 PE=2 SV=3	Q5E9I6	34	10	10	0	103	5	18	16	20	4
304	Junction plakoglobin OS=Bos taurus GN=JUP PE=2 SV=1	Q8SPJ1	27	7	8	8	126	0	35	22	5	4
306	Uncharacterized protein OS=Bos taurus GN=NUMA1 PE=1 SV=2	F1N7I5	56	14	12	12	22	0	27	37	29	42
307	(Bos taurus) similar to Complement C4-A precursor	ENSEMBL:ENSBTAP00000007350	30	15	16	14	90	3	17	11	15	22
308	Proteasome subunit alpha type-7 OS=Bos taurus GN=PSMA7 PE=1 SV=1	Q3ZBG0	52	18	15	7	66	2	17	21	20	8
309	Na(+)/H(+) exchange regulatory cofactor NHE-RF1 OS=Bos taurus GN=SLC9A3R1 PE=2 SV=1	Q3SZK8	53	24	17	3	68	0	15	18	17	7
31	SWISS-PROT:Q04695 Tax_Id=9606 Gene_Symbol=KRT17 Keratin, type I cytoskeletal 17	Q04695	333	88	0	0	538	0	107	92	0	57
310	Uncharacterized protein OS=Bos taurus GN=HNRNPA3 PE=1 SV=2	E1BEG2	22	23	23	14	62	0	28	31	30	12
311	Short-chain specific acyl-CoA dehydrogenase, mitochondrial OS=Bos taurus GN=ACADS PE=1 SV=1	Q3ZBF6	59	19	21	17	45	6	7	25	12	12
313	Antithrombin-III OS=Bos taurus GN=SERPINC1 PE=3 SV=1	F1MSZ6	35	12	12	20	57	31	29	17	12	23
314	Pyridoxal kinase OS=Bos taurus GN=PDXK PE=2 SV=1	Q0II59	56	17	10	4	52	6	16	26	17	11
315	Polymeric immunoglobulin receptor OS=Bos taurus GN=PIGR PE=2 SV=1	P81265	29	17	9	10	16	11	27	27	30	54
316	40S ribosomal protein SA OS=Bos taurus GN=RPSA PE=2 SV=1	F8UZU9 (+1)	52	25	11	18	50	0	16	24	17	13
317	Transgelin-2 OS=Bos taurus GN=TAGLN2 PE=2 SV=3	Q5E9F5	46	18	12	8	55	0	26	21	25	10
319	AKR1C4 protein OS=Bos taurus GN=AKR1C4 PE=1 SV=1	Q3ZBG2 (+1)	67	21	19	15	50	0	13	22	16	0
321	Epoxide hydrolase OS=Bos taurus GN=EPHX1 PE=1 SV=1	Q3ZCJ6	44	22	27	15	37	16	13	31	21	13
322	Uncharacterized protein OS=Bos taurus GN=LMNB2 PE=3 SV=1	F1MJI7	27	33	15	21	31	0	36	28	16	18
323	Uncharacterized protein OS=Bos taurus GN=IQGAP2 PE=1 SV=2	F1MTR1	22	14	14	10	117	0	10	17	12	5
324	Actin-related protein 3 OS=Bos taurus GN=ACTR3 PE=3 SV=2	F1N049 (+1)	32	32	24	17	14	4	30	30	18	16
325	Histone H2B type 1-N OS=Bos taurus GN=HIST1H2BN PE=1 SV=3	Q32L48	31	15	19	12	113	0	28	17	5	0
326	Cytochrome b5 OS=Bos taurus GN=CYB5A PE=1 SV=3	P00171	41	15	11	5	88	0	18	20	18	0
327	Uncharacterized protein OS=Bos taurus GN=EPRS PE=1 SV=1	G3X6L9	28	13	15	2	83	0	15	24	29	0
328	Coatomer subunit beta' OS=Bos taurus GN=COPB2 PE=1 SV=3	P35605	34	10	11	8	101	7	9	14	13	9
329	RAB14 protein OS=Bos taurus GN=RAB14 PE=1 SV=2	Q3ZBG1	42	25	13	14	54	0	21	17	16	7
330	Uncharacterized protein OS=Bos taurus GN=HSPA4 PE=1 SV=2	E1BBY7	32	22	17	7	116	0	13	10	13	5
331	Plastin-1 OS=Bos taurus GN=PLS1 PE=2 SV=1	A6H742	33	16	15	3	85	0	8	13	22	0
332	Carbonic anhydrase 2 OS=Bos taurus GN=CA2 PE=1 SV=3	P00921	81	10	10	4	45	0	13	11	12	7
333	Fatty acid-binding protein, liver OS=Bos taurus GN=FABP1 PE=1 SV=1	G3MXK2 (+1)	28	14	16	4	75	0	10	26	28	0
336	Voltage-dependent anion-selective channel protein 2 OS=Bos taurus GN=VDAC2 PE=2 SV=2	P68002	47	20	16	12	44	0	17	25	22	10
338	Aspartate aminotransferase, mitochondrial OS=Bos taurus GN=GOT2 PE=1 SV=2	P12344	50	19	16	26	45	2	19	16	13	12
339	Galectin OS=Bos taurus GN=LGALS3 PE=1 SV=1	A6QLZ0	33	18	22	5	70	0	17	30	19	3
34	Uncharacterized protein OS=Bos taurus PE=1 SV=1	G3X6I0	402	91	106	71	233	20	70	142	134	101
340	Serpin A3-4 OS=Bos taurus GN=SERPINA3-4 PE=3 SV=1	A2I7N0	51	18	21	27	55	11	8	0	13	6
342	Ras-related protein Rab-8B OS=Bos taurus GN=RAB8B PE=4 SV=1	F1N2J9	43	16	12	14	57	0	22	15	18	0
343	Uncharacterized protein OS=Bos taurus GN=MGC152281 PE=4 SV=1	F1N7W0	38	17	11	2	77	0	12	13	20	0
345	Non-specific lipid-transfer protein OS=Bos taurus GN=SCP2 PE=1 SV=2	P07857	39	18	28	4	62	8	0	13	31	6
347	Isocitrate dehydrogenase [NADP], mitochondrial OS=Bos taurus GN=IDH2 PE=1 SV=2	Q04467	17	15	8	11	84	6	23	10	17	18
348	Proteasome subunit alpha type-1 OS=Bos taurus GN=PSMA1 PE=1 SV=1	Q3T0X5	42	13	17	13	58	0	17	25	17	9
349	Uncharacterized protein OS=Bos taurus GN=MME PE=4 SV=1	E1BPL8	39	3	16	12	28	4	23	17	31	27
35	Heat shock cognate 71 kDa protein OS=Bos taurus GN=HSPA8 PE=1 SV=2	P19120	433	93	77	46	525	32	91	64	59	52
350	Endoplasmic reticulum resident protein 29 OS=Bos taurus GN=ERP29 PE=1 SV=2	P81623	34	20	14	11	37	0	25	26	26	10
351	Uncharacterized protein OS=Bos taurus GN=LOC530653 PE=4 SV=1	F1MBX4	63	16	16	13	17	8	15	31	17	4
353	MHC class I antigen OS=Bos taurus GN=4221.1 PE=3 SV=1	O77973	20	8	33	22	34	9	22	17	29	15
354	Serpin B6 OS=Bos taurus GN=SERPINB6 PE=2 SV=1	O02739	43	7	12	13	52	23	16	13	12	13
355	40S ribosomal protein S3 OS=Bos taurus GN=RPS3 PE=2 SV=1	Q3T169	7	13	6	4	132	0	8	4	7	6
356	Aldose 1-epimerase OS=Bos taurus GN=GALM PE=2 SV=1	Q5EA79	51	15	15	10	35	10	9	10	16	10
357	Serpin A3-1 OS=Bos taurus GN=SERPINA3-1 PE=1 SV=3	Q9TTE1	41	13	13	16	61	13	10	11	17	9
358	GFPT1 protein OS=Bos taurus GN=GFPT1 PE=2 SV=1	A8E645	35	14	5	12	64	5	24	20	9	9
359	(Bos taurus) similar to endopin 2B	REFSEQ:XP_001252647	72	9	25	22	36	8	7	8	8	3
36	SWISS-PROT:P02768-1 Tax_Id=9606 Gene_Symbol=ALB Isoform 1 of Serum albumin precursor	P02768-1	611	0	52	0	322	0	72	53	56	52
360	Transmembrane emp24 domain-containing protein 10 OS=Bos taurus GN=TMED10 PE=2 SV=1	Q5E971	55	18	10	10	44	0	18	14	14	4
361	Cytochrome b-c1 complex subunit 2, mitochondrial OS=Bos taurus GN=UQCRC2 PE=1 SV=2	P23004	34	17	16	18	11	26	16	29	13	17
362	NAD(P) transhydrogenase, mitochondrial OS=Bos taurus GN=NNT PE=1 SV=3	P11024	30	9	6	8	120	0	9	4	10	0
363	Zeta-crystallin OS=Bos taurus GN=CRYZ PE=2 SV=2	O97764	38	16	20	8	53	0	14	23	19	7
366	Dolichyl-diphosphooligosaccharide--protein glycosyltransferase subunit 2 OS=Bos taurus GN=RPN2 PE=2 SV=1	Q3SZI6	34	17	6	7	27	11	25	23	15	17
369	Ectonucleotide pyrophosphatase/phosphodiesterase family member 3 OS=Bos taurus GN=ENPP3 PE=1 SV=2	P15396	46	3	17	10	73	0	7	10	19	4
370	Alpha-1-antiproteinase OS=Bos taurus GN=SERPINA1 PE=1 SV=1	P34955	31	14	19	7	47	10	15	20	12	11
371	CRYL1 protein OS=Bos taurus GN=CRYL1 PE=2 SV=1	A5D7R4 (+1)	38	16	21	11	44	3	6	16	13	5
372	Elongation factor 1-gamma OS=Bos taurus GN=EEF1G PE=4 SV=1	F1MG05 (+1)	51	14	10	11	57	2	14	17	10	4
373	ECH1 protein (Fragment) OS=Bos taurus GN=ECH1 PE=2 SV=1	Q3T172	43	12	11	3	74	0	10	17	14	5
375	Uncharacterized protein OS=Bos taurus GN=GSTM2 PE=1 SV=1	F6Q751 (+1)	38	17	12	19	26	6	20	26	12	10
376	Proteasome subunit alpha type OS=Bos taurus GN=PSMA6 PE=3 SV=1	G5E5C3 (+1)	31	14	16	11	61	0	13	20	19	8
377	Acyl-CoA synthetase long-chain family member 5 OS=Bos taurus GN=ACSL5 PE=1 SV=1	Q1LZF6	49	12	19	4	66	0	8	10	22	0
378	Receptor of activated protein C kinase 1 OS=Bos taurus GN=RACK1 PE=2 SV=3	P63243	42	22	16	9	44	0	19	21	14	12
379	Annexin OS=Bos taurus GN=ANXA1 PE=3 SV=1	F1N650 (+2)	12	16	3	7	94	0	26	6	5	10
380	Mucosal pentraxin OS=Bos taurus GN=MPTX PE=2 SV=1	Q3T166	4	27	5	16	30	6	32	12	29	20
382	AP complex subunit beta OS=Bos taurus GN=AP1B1 PE=3 SV=1	F1MIF2	36	18	11	7	57	3	18	15	17	5
383	BTNL2 protein OS=Bos taurus GN=BTNL2 PE=2 SV=1	A6QNP4	30	13	23	9	30	3	20	15	17	17
384	Citrate synthase, mitochondrial OS=Bos taurus GN=CS PE=1 SV=1	Q29RK1	33	14	16	16	19	20	18	26	15	11
385	GNAI2 protein OS=Bos taurus GN=GNAI2 PE=2 SV=1	A7MBH9	29	24	16	20	26	0	24	20	9	18
386	Myosin regulatory light chain 12B OS=Bos taurus GN=MYL12B PE=2 SV=1	A4IF97 (+1)	39	18	0	0	33	0	22	23	19	0
39	Heat shock 90 kDa protein 1 (Fragment) OS=Bos indicus GN=HSP90AB1 PE=3 SV=1	F4NAS1 (+1)	231	86	87	33	624	0	75	71	71	42
390	Bifunctional purine biosynthesis protein PURH OS=Bos taurus GN=ATIC PE=2 SV=1	Q0VCK0	36	12	7	7	43	9	27	15	16	16
391	Guanine nucleotide-binding protein G(I)/G(S)/G(T) subunit beta-1 OS=Bos taurus GN=GNB1 PE=1 SV=3	P62871 (+1)	31	16	12	18	39	0	20	22	14	6
392	Aldehyde dehydrogenase 18 family, member A1 OS=Bos taurus GN=ALDH18A1 PE=2 SV=1	Q2KJH7	36	10	12	13	73	5	5	12	12	0
394	Acylamino-acid-releasing enzyme OS=Bos taurus GN=APEH PE=1 SV=2	P80227	48	8	13	5	47	8	8	14	15	14
395	Catechol O-methyltransferase OS=Bos taurus GN=COMT PE=2 SV=1	A7MBI7	34	17	15	6	66	2	6	12	13	2
396	Uncharacterized protein OS=Bos taurus GN=CALM1 PE=4 SV=2	F1N6C0 (+1)	18	20	18	6	41	0	25	24	23	0
397	Uncharacterized protein OS=Bos taurus GN=UGGT1 PE=4 SV=2	E1B9R3	17	15	12	16	50	0	16	18	21	12
398	60S ribosomal protein L10a OS=Bos taurus GN=RPL10A PE=2 SV=3	Q5E9E6	41	17	12	7	53	0	23	28	16	5
399	Aminopeptidase OS=Bos taurus GN=NPEPPS PE=1 SV=2	E1BP91	22	13	17	2	85	0	0	5	15	8
4	Keratin, type II cytoskeletal 8 OS=Bos taurus GN=KRT8 PE=2 SV=3	P05786	1399	380	384	185	1593	59	366	482	505	156
400	Tubulin alpha-1D chain OS=Bos taurus GN=TUBA1D PE=1 SV=1	Q2HJ86	4	0	8	0	140	0	5	5	6	0
401	Succinate dehydrogenase [ubiquinone] iron-sulfur subunit, mitochondrial OS=Bos taurus GN=SDHB PE=2 SV=1	Q3T189	42	18	20	11	46	0	10	20	20	3
402	Uncharacterized protein OS=Bos taurus GN=HNRNPL PE=1 SV=2	E1BIB4	6	22	22	9	28	0	22	27	23	13
404	Ras-related protein Rab-8A OS=Bos taurus GN=RAB8A PE=2 SV=1	A4FV54	41	15	11	10	53	0	21	10	14	0
407	Myosin light polypeptide 6 OS=Bos taurus GN=MYL6 PE=2 SV=2	P60661	29	16	7	12	33	0	26	22	19	7
409	F-actin-capping protein subunit alpha-1 OS=Bos taurus GN=CAPZA1 PE=2 SV=1	A4FUA8	28	20	5	0	41	4	24	19	23	9
410	RAB10 protein OS=Bos taurus GN=RAB10 PE=1 SV=1	A6QLS9	43	15	8	13	46	0	16	9	9	9
411	Proteasome subunit alpha type-3 OS=Bos taurus GN=PSMA3 PE=1 SV=3	Q58DU5	35	14	16	10	48	0	11	16	13	6
413	Propionyl-CoA carboxylase beta chain, mitochondrial OS=Bos taurus GN=PCCB PE=2 SV=1	Q2TBR0	46	22	23	10	8	11	9	19	15	10
414	UDP-glucuronosyltransferase OS=Bos taurus GN=UGT1A1 PE=1 SV=1	A7YWD3	40	12	18	4	44	9	10	23	19	0
415	Nucleophosmin OS=Bos taurus GN=NPM1 PE=2 SV=1	Q3T160	18	15	8	4	28	0	27	29	30	10
416	BRI3BP protein OS=Bos taurus GN=BRI3BP PE=2 SV=1	A5PJF5	43	13	6	8	43	0	14	16	15	3
418	60S ribosomal protein L6 OS=Bos taurus GN=RPL6 PE=2 SV=3	Q58DQ3	21	13	7	7	78	10	7	6	14	6
419	Erlin-2 OS=Bos taurus GN=ERLIN2 PE=2 SV=1	Q1RMU4	37	13	12	7	50	3	12	12	23	5
420	Fibrinogen beta chain OS=Bos taurus GN=FGB PE=4 SV=2	F1MAV0 (+1)	25	16	15	19	36	34	18	7	7	8
421	Uncharacterized protein OS=Bos taurus GN=CP PE=1 SV=2	F1N076	29	3	8	8	60	4	12	7	9	15
422	ATP-dependent RNA helicase A OS=Bos taurus GN=DHX9 PE=4 SV=1	G5E5N3 (+1)	16	13	17	2	78	0	9	9	16	2
424	60S ribosomal protein L5 OS=Bos taurus GN=RPL5 PE=2 SV=3	Q58DW5	7	23	18	10	71	0	16	14	17	11
426	Alpha-1-acid glycoprotein OS=Bos taurus GN=ORM1 PE=2 SV=1	Q3SZR3 (+1)	17	11	14	8	26	17	15	19	20	18
427	Uncharacterized protein OS=Bos taurus GN=DECR1 PE=1 SV=1	F1N5J8	52	13	6	5	39	0	16	11	9	8
428	Dehydrogenase/reductase SDR family member 4 OS=Bos taurus GN=DHRS4 PE=4 SV=2	F1MZD5	37	12	17	10	38	0	11	13	19	5
429	2-oxoglutarate dehydrogenase, mitochondrial OS=Bos taurus GN=OGDH PE=2 SV=1	Q148N0	41	3	17	0	66	0	7	9	5	3
43	Alpha-actinin-4 OS=Bos taurus GN=ACTN4 PE=2 SV=1	A5D7D1	216	72	60	46	286	53	127	138	123	136
431	Fibrinogen gamma-B chain OS=Bos taurus GN=FGG PE=1 SV=1	F1MGU7 (+1)	20	15	20	26	26	24	19	10	16	5
432	Myosin regulatory light polypeptide 9 (Fragment) OS=Bos taurus GN=MYL9 PE=2 SV=1	A1L5B0 (+1)	31	18	4	8	24	0	18	21	15	12
433	6-phosphogluconate dehydrogenase, decarboxylating OS=Bos taurus GN=PGD PE=1 SV=2	Q3ZCI4	28	8	14	12	72	4	27	8	8	10
434	Actin-related protein 2 OS=Bos taurus GN=ACTR2 PE=3 SV=2	F1MRG7	23	19	18	13	27	0	18	16	14	8
435	Polyadenylate-binding protein 1 OS=Bos taurus GN=PABPC1 PE=2 SV=1	P61286	34	12	13	9	19	3	22	18	12	12
436	Proteasome subunit alpha type-5 OS=Bos taurus GN=PSMA5 PE=1 SV=1	Q5E987	36	16	12	3	33	0	8	13	19	11
437	Serine/arginine-rich splicing factor 1 OS=Bos taurus GN=SRSF1 PE=2 SV=1	Q0VCY7	24	18	14	10	46	0	15	13	17	7
438	Galectin OS=Bos taurus GN=LGALS9 PE=2 SV=1	F1MZ12 (+2)	23	13	18	6	38	0	15	19	17	0
439	Hemoglobin subunit alpha OS=Bos taurus GN=HBA PE=1 SV=2	P01966 (+1)	36	17	27	8	33	0	17	15	14	2
44	Actin, aortic smooth muscle OS=Bos taurus GN=ACTA2 PE=1 SV=1	P62739	0	94	81	90	0	110	142	108	84	77
441	Thioredoxin-dependent peroxide reductase, mitochondrial OS=Bos taurus GN=PRDX3 PE=1 SV=2	P35705	41	17	12	8	30	5	10	13	9	6
442	Heterogeneous nuclear ribonucleoprotein F OS=Bos taurus GN=HNRNPF PE=2 SV=3	Q5E9J1	24	10	7	5	61	0	11	11	13	5
443	60S ribosomal protein L12 OS=Bos taurus GN=RPL12 PE=2 SV=1	P61284	29	17	13	12	26	5	20	14	13	6
444	3'(2'),5'-bisphosphate nucleotidase 1 OS=Bos taurus GN=BPNT1 PE=2 SV=1	Q3ZCK3	28	14	14	8	31	2	17	19	16	2
445	HNRNPR protein OS=Bos taurus GN=HNRNPR PE=1 SV=1	A3KMV6	28	17	15	7	26	0	23	19	18	7
446	Uncharacterized protein OS=Bos taurus GN=RAB6A PE=4 SV=2	F1MBF6	28	18	10	9	62	0	8	11	10	4
452	Aldehyde dehydrogenase OS=Bos taurus GN=ALDH3A2 PE=1 SV=1	A6QQT4	25	17	14	8	11	26	13	15	16	8
453	Aminopeptidase B OS=Bos taurus GN=AP-B PE=2 SV=1	A2T1U6	38	15	13	7	24	0	11	18	19	9
454	Eukaryotic initiation factor 4A-II OS=Bos taurus GN=EIF4A2 PE=2 SV=1	Q3SZ65	20	9	11	4	77	0	8	8	10	0
456	Proteasome subunit alpha type-4 OS=Bos taurus GN=PSMA4 PE=1 SV=1	Q3ZCK9	50	13	9	8	39	0	6	5	9	7
457	Uncharacterized protein OS=Bos taurus GN=AMACR PE=1 SV=2	F1MCN8	35	16	11	8	15	4	6	30	17	3
459	Cathepsin D OS=Bos taurus GN=CTSD PE=3 SV=1	F1MMR6	21	21	13	12	9	9	26	20	12	8
460	Phospholipase A(2) OS=Bos taurus GN=LOC100125947 PE=2 SV=1	A5PJC6	29	21	16	20	8	0	11	16	16	11
461	Caspase-1 (Fragment) OS=Bos taurus GN=Casp1 PE=2 SV=1	A0PCH9	34	14	12	6	61	0	9	15	14	7
463	Glutathione S-transferase OS=Bos taurus GN=GSTM3 PE=2 SV=1	Q2KIV8	23	12	13	13	25	0	9	20	14	11
464	Uncharacterized protein OS=Bos taurus GN=PECR PE=1 SV=1	G3X6L7	26	14	13	6	44	0	9	20	12	3
465	Uncharacterized protein OS=Bos taurus GN=LOC515570 PE=4 SV=2	F1MF76	31	2	7	0	49	0	9	12	17	12
466	Catenin beta-1 OS=Bos taurus GN=CTNNB1 PE=1 SV=1	Q0VCX4	38	10	7	6	43	3	10	15	12	0
467	Uncharacterized protein OS=Bos taurus GN=COL6A1 PE=1 SV=1	E1BI98	7	14	15	28	0	4	27	21	0	34
468	AP-2 complex subunit beta OS=Bos taurus GN=AP2B1 PE=1 SV=2	P63009 (+1)	33	14	9	0	45	4	13	11	13	3
469	Xaa-Pro aminopeptidase 1 OS=Bos taurus GN=XPNPEP1 PE=2 SV=1	Q1JPJ2	34	7	8	0	35	6	12	13	15	9
470	AKR7A2 protein OS=Bos taurus GN=AKR7A2 PE=2 SV=1	A6QPH7	26	16	8	6	29	0	16	20	14	6
471	ATP-dependent 6-phosphofructokinase OS=Bos taurus GN=PFKP PE=3 SV=2	E1BCW3	17	14	12	7	52	0	10	6	10	10
473	Dolichyl-diphosphooligosaccharide--protein glycosyltransferase 48 kDa subunit OS=Bos taurus GN=DDOST PE=2 SV=2	A6QPY0	37	17	8	13	11	7	15	13	11	9
475	Cytochrome c1, heme protein, mitochondrial OS=Bos taurus GN=CYC1 PE=1 SV=2	P00125	16	16	13	5	28	3	14	20	16	9
476	Heterogeneous nuclear ribonucleoprotein D OS=Bos taurus GN=HNRPD PE=1 SV=1	A5D9H5 (+1)	14	11	12	3	34	0	27	22	18	5
477	Glucosamine-6-phosphate isomerase 1 OS=Bos taurus GN=GNPDA1 PE=2 SV=1	A4FV08	21	13	13	4	38	0	16	14	16	7
479	3-ketoacyl-CoA thiolase, mitochondrial OS=Bos taurus GN=ACAA2 PE=2 SV=1	Q3T0R7	22	15	11	11	13	14	7	17	14	11
480	Protein transport protein Sec23A OS=Bos taurus GN=SEC23A PE=2 SV=1	A2VDL8 (+1)	19	5	11	0	57	0	8	6	12	0
481	Coatomer subunit gamma OS=Bos taurus GN=COPG1 PE=3 SV=1	A0A140T886 (+1)	22	10	10	3	64	0	9	8	11	4
482	Dihydropyrimidinase-related protein 2 OS=Bos taurus GN=DPYSL2 PE=1 SV=1	O02675	14	15	13	17	0	20	18	10	11	21
483	116 kDa U5 small nuclear ribonucleoprotein component OS=Bos taurus GN=EFTUD2 PE=2 SV=1	A4FUD3 (+1)	34	12	14	9	38	0	9	10	15	5
486	Membrane-associated progesterone receptor component 1 OS=Bos taurus GN=PGRMC1 PE=3 SV=1	G5E5M5	21	13	9	2	56	0	10	12	12	5
487	Rho GDP-dissociation inhibitor 2 OS=Bos taurus GN=ARHGDIB PE=2 SV=3	Q9TU03	26	18	7	10	17	0	16	13	15	6
488	SYNCRIP protein (Fragment) OS=Bos taurus GN=SYNCRIP PE=2 SV=1	A7E355	26	15	12	10	18	0	17	19	16	6
489	Medium-chain specific acyl-CoA dehydrogenase, mitochondrial OS=Bos taurus GN=ACADM PE=2 SV=1	Q3SZB4	47	15	12	12	15	2	11	12	9	4
49	MYH11 protein OS=Bos taurus GN=MYH11 PE=2 SV=1	A6QLN6	151	86	74	134	28	62	268	156	39	254
490	Proteasome subunit beta type OS=Bos taurus GN=PSMB1 PE=3 SV=1	G5E589	31	10	6	5	44	0	10	12	15	5
492	EF-hand domain-containing protein D2 OS=Bos taurus GN=EFHD2 PE=2 SV=1	A5D7A0	11	8	6	2	54	0	13	21	15	2
493	Ras-related protein Rap-1b OS=Bos taurus GN=RAP1B PE=2 SV=1	P61223	0	12	7	11	28	0	13	16	11	0
495	Craniofacial development protein 2 OS=Bos taurus GN=CFDP2 PE=4 SV=1	F1MS40	24	10	9	5	39	0	7	12	14	6
496	S-formylglutathione hydrolase OS=Bos taurus GN=ESD PE=2 SV=1	Q08E20	33	16	8	11	29	0	9	13	11	6
497	Voltage-dependent anion-selective channel protein 3 OS=Bos taurus GN=VDAC3 PE=2 SV=1	Q9MZ13	18	14	9	0	30	0	13	16	9	9
499	Actin-related protein 2/3 complex subunit 4 OS=Bos taurus GN=ARPC4 PE=1 SV=3	Q148J6	16	11	12	8	25	0	14	12	14	7
5	Keratin, type II cytoskeletal 8 OS=Bos taurus GN=KRT8 PE=3 SV=1	F1MU12	1346	385	0	0	1566	0	370	498	525	159
503	Proteasome subunit beta type-4 OS=Bos taurus GN=PSMB4 PE=1 SV=1	Q3T108	26	13	4	3	27	0	12	14	12	7
504	Uncharacterized protein OS=Bos taurus GN=CGN PE=4 SV=2	F1MYN2	26	4	20	0	60	0	5	5	12	4
505	Isochorismatase domain-containing protein 1 OS=Bos taurus GN=ISOC1 PE=2 SV=1	A6QLY4	32	11	7	5	28	3	10	13	9	6
506	Purine nucleoside phosphorylase OS=Bos taurus GN=PNP PE=1 SV=3	P55859	7	18	7	5	48	3	9	6	4	7
507	Uncharacterized protein OS=Bos taurus GN=SEC31A PE=4 SV=2	E1BMP2	19	8	8	4	64	0	4	4	11	5
508	Vesicle-associated membrane protein-associated protein A OS=Bos taurus GN=VAPA PE=2 SV=1	Q0VCY1	25	12	6	5	47	0	12	18	10	0
509	60S ribosomal protein L18 OS=Bos taurus GN=RPL18 PE=2 SV=3	Q5E973	18	11	0	4	63	0	6	4	9	5
510	Rab GDP dissociation inhibitor alpha OS=Bos taurus GN=GDI1 PE=1 SV=1	P21856	28	20	10	0	0	0	18	13	0	14
511	Unconventional myosin-Id OS=Bos taurus GN=MYO1D PE=3 SV=1	F1MJ56	17	8	13	2	62	0	0	5	25	5
512	Methylmalonyl Coenzyme A mutase OS=Bos taurus GN=MUT PE=2 SV=1	Q0III1	30	14	14	0	36	0	0	10	18	7
513	Guanine nucleotide binding protein (G protein), alpha inhibiting activity polypeptide 3 OS=Bos taurus GN=GNAI3 PE=2 SV=1	Q3ZCA7	14	20	0	0	21	0	20	15	6	0
514	ATP-dependent 6-phosphofructokinase, liver type OS=Bos taurus GN=PFKL PE=2 SV=1	A1A4J1	15	13	9	7	49	6	11	5	8	3
515	Dipeptidyl peptidase 4 OS=Bos taurus GN=DPP4 PE=1 SV=3	P81425	28	7	8	6	38	0	13	5	15	4
516	Uncharacterized protein OS=Bos taurus GN=FLNC PE=1 SV=1	E1BE25	9	9	6	32	0	0	17	12	0	24
517	Cytochrome b-c1 complex subunit 1, mitochondrial OS=Bos taurus GN=UQCRC1 PE=4 SV=1	G1K1X0 (+1)	22	6	12	12	6	9	22	20	14	8
518	NADH dehydrogenase [ubiquinone] 1 alpha subcomplex subunit 9, mitochondrial OS=Bos taurus GN=NDUFA9 PE=1 SV=1	P34943	27	11	9	7	26	4	12	15	10	5
519	Ras-related protein Rab-7a OS=Bos taurus GN=RAB7A PE=1 SV=1	F1MJQ1	30	14	6	4	33	0	17	13	10	2
52	Complement C3 OS=Bos taurus GN=C3 PE=1 SV=2	Q2UVX4	179	108	73	63	330	29	95	76	70	113
521	Ras-related protein Rap-1A OS=Bos taurus GN=RAP1A PE=1 SV=1	P62833	22	8	8	9	29	4	12	13	8	4
522	ATP synthase F(0) complex subunit B1, mitochondrial OS=Bos taurus GN=ATP5F1 PE=1 SV=2	P13619	23	5	4	3	67	0	5	5	5	0
524	Selenium-binding protein 1 OS=Bos taurus GN=SELENBP1 PE=1 SV=1	Q2KJ32	18	12	10	11	5	14	12	15	15	11
525	Protein ABHD14B OS=Bos taurus GN=ABHD14B PE=2 SV=1	A7YY28	25	12	10	4	27	3	10	10	12	6
526	Fumarate hydratase OS=Bos taurus GN=FH PE=1 SV=1	Q148D3	26	7	5	4	43	12	10	6	16	3
527	Coatomer subunit delta OS=Bos taurus GN=ARCN1 PE=1 SV=1	P53619	13	9	15	5	52	4	12	10	10	2
528	Aldo-keto reductase family 1, member B1 OS=Bos taurus GN=AKR1B1 PE=2 SV=1	Q5E962	26	11	7	11	19	0	15	14	11	8
529	Ras-related protein Rab-5C OS=Bos taurus GN=RAB5C PE=2 SV=1	Q58DS9	23	11	7	3	34	0	11	9	13	4
530	Vesicle-associated membrane protein-associated protein B OS=Bos taurus GN=VAPB PE=2 SV=1	A2VDZ9	29	12	10	5	38	0	11	18	16	0
531	Mitochondrial amidoxime reducing component 2 OS=Bos taurus GN=MARC2 PE=2 SV=1	Q1LZH1	25	14	21	0	31	0	5	8	14	0
533	TMED7 protein OS=Bos taurus GN=TMED7 PE=1 SV=1	A4IFT6	17	6	8	10	35	0	12	12	8	6
534	Trifunctional enzyme subunit beta, mitochondrial OS=Bos taurus GN=HADHB PE=2 SV=1	O46629	25	15	12	10	16	0	14	15	12	3
535	MLEC protein OS=Bos taurus GN=MLEC PE=1 SV=1	A6H797	18	18	9	3	26	0	13	12	14	10
536	Uncharacterized protein OS=Bos taurus GN=SET PE=1 SV=1	F1MCF1 (+1)	31	12	3	6	32	0	14	14	11	0
537	N-acetylneuraminic acid synthase OS=Bos taurus GN=NANS PE=1 SV=1	Q1RMX7	25	11	5	7	31	0	12	17	21	0
538	Transforming protein RhoA OS=Bos taurus GN=RHOA PE=1 SV=1	P61585	21	12	8	5	32	0	22	15	14	2
539	Heterogeneous nuclear ribonucleoprotein U (Scaffold attachment factor A) OS=Bos taurus GN=HNRNPU PE=2 SV=1	A2VDN7 (+1)	15	15	16	9	30	0	12	16	15	0
54	TREMBL:Q6NXH9 Tax_Id=10090 Gene_Symbol=Krt73 Keratin 73	Q6NXH9	253	67	45	41	367	0	76	55	0	45
540	NADPH--cytochrome P450 reductase OS=Bos taurus GN=POR PE=2 SV=1	A5D9D3 (+1)	16	5	10	2	58	2	4	11	15	0
541	40S ribosomal protein S18 OS=Bos taurus GN=RPS18 PE=2 SV=3	Q3T0R1 (+1)	11	13	10	6	49	0	9	3	8	4
542	Proteasome subunit beta type OS=Bos taurus GN=PSMB3 PE=2 SV=1	B0JYN8 (+1)	23	17	4	8	29	0	10	12	17	7
543	UMP-CMP kinase OS=Bos taurus GN=CMPK1 PE=2 SV=2	Q2KIW9	15	7	2	6	53	2	8	8	10	0
545	Uncharacterized protein OS=Bos taurus GN=KPNB1 PE=1 SV=2	E1BFV0	14	8	6	10	22	6	15	18	11	7
546	Coronin-1A OS=Bos taurus GN=CORO1A PE=1 SV=3	Q92176	28	5	14	19	12	0	17	15	6	11
547	TMED4 protein (Fragment) OS=Bos taurus GN=TMED4 PE=2 SV=1	A4FV10 (+1)	20	14	7	9	28	0	11	9	8	7
548	Sorbitol dehydrogenase OS=Bos taurus GN=SORD PE=2 SV=3	Q58D31	23	13	13	5	27	0	6	13	16	0
549	Uncharacterized protein OS=Bos taurus GN=RETSAT PE=4 SV=1	E1BDK9	32	13	20	0	19	9	0	11	18	0
55	Vimentin OS=Bos taurus GN=VIM PE=1 SV=3	P48616	184	152	70	98	138	15	179	117	80	60
550	Aspartate--tRNA ligase, cytoplasmic OS=Bos taurus GN=DARS PE=2 SV=1	Q3SYZ4	15	9	10	6	45	0	13	6	9	6
551	Eukaryotic translation initiation factor 3 subunit B OS=Bos taurus GN=EIF3B PE=2 SV=1	A7MB16	7	5	13	2	32	0	7	11	19	12
552	Dihydropyrimidine dehydrogenase [NADP(+)] OS=Bos taurus GN=DPYD PE=1 SV=1	Q28007	24	0	11	5	20	0	19	11	13	14
554	Dihydrolipoyl dehydrogenase OS=Bos taurus GN=DLD PE=1 SV=2	F1N206	18	10	7	6	5	19	11	15	9	13
555	Uncharacterized protein OS=Bos taurus PE=1 SV=2	F1MKS3	11	14	5	15	5	13	22	11	10	10
556	PREP protein OS=Bos taurus GN=PREP PE=2 SV=1	A5D7C6 (+1)	28	0	7	0	16	3	12	17	9	25
557	26S proteasome non-ATPase regulatory subunit 2 OS=Bos taurus GN=PSMD2 PE=1 SV=2	P56701	9	5	10	3	58	0	7	9	13	4
558	Tripeptidyl-peptidase 2 OS=Bos taurus GN=TPP2 PE=2 SV=1	A5PK39 (+1)	31	8	14	2	38	0	9	6	17	0
559	Polypyrimidine tract-binding protein 1 OS=Bos taurus GN=PTBP1 PE=2 SV=1	Q8WN55	21	4	0	0	56	0	7	7	7	0
56	Uncharacterized protein OS=Bos taurus GN=GZMB PE=1 SV=1	F1MEZ5	338	118	68	84	61	5	75	129	91	74
561	Tumor protein, translationally-controlled 1-like OS=Bos taurus GN=LOC100337367 PE=3 SV=1	M5FK91 (+1)	0	13	2	8	29	0	26	18	16	7
564	Superoxide dismutase [Mn], mitochondrial OS=Bos taurus GN=SOD2 PE=2 SV=1	P41976	32	9	7	7	37	0	7	8	5	0
565	Proteasome subunit beta type-10 OS=Bos taurus GN=PSMB10 PE=1 SV=1	Q3T0T1	18	9	11	5	28	0	9	10	12	5
566	Fibronectin OS=Bos taurus GN=FN1 PE=1 SV=4	P07589	30	6	6	18	13	0	21	9	0	12
568	Acetyl-CoA acetyltransferase, mitochondrial OS=Bos taurus GN=ACAT1 PE=2 SV=1	Q29RZ0	26	12	12	8	25	5	10	10	8	4
569	NADH dehydrogenase [ubiquinone] iron-sulfur protein 3, mitochondrial OS=Bos taurus GN=NDUFS3 PE=3 SV=2	F1MS25 (+1)	13	10	10	5	28	2	8	14	10	6
57	Uncharacterized protein OS=Bos taurus GN=CPS1 PE=1 SV=2	F1ML89	202	59	51	31	447	11	67	80	56	38
570	MPO protein OS=Bos taurus GN=MPO PE=1 SV=1	A6QPT4	7	13	12	15	3	10	19	5	0	30
571	Vacuolar protein sorting-associated protein 35 OS=Bos taurus GN=VPS35 PE=2 SV=1	Q2HJG5	15	9	10	6	41	0	11	7	10	2
572	SLC27A5 protein OS=Bos taurus GN=SLC27A5 PE=2 SV=1	A6QM10 (+1)	19	11	12	7	31	0	6	9	11	0
573	Uncharacterized protein OS=Bos taurus GN=LOC100296421 PE=3 SV=1	M0QW22	36	10	8	0	41	7	0	7	13	0
576	Integrin beta OS=Bos taurus GN=ITGB1 PE=1 SV=1	A0A140T8D2 (+1)	20	5	8	5	18	2	18	6	3	21
577	60S ribosomal protein L7 OS=Bos taurus GN=RPL7 PE=2 SV=1	Q58DT1	16	13	10	0	56	0	6	0	6	4
578	Amine oxidase OS=Bos taurus GN=MAOA PE=2 SV=1	A5D9C1	18	16	10	6	32	0	6	8	10	5
579	Phosphatidylinositol transfer protein alpha isoform OS=Bos taurus GN=PITPNA PE=1 SV=3	Q2HJ54	20	12	5	6	27	0	12	13	11	3
58	Villin-1 OS=Bos taurus GN=VIL1 PE=2 SV=3	Q3SZP7 (+1)	181	42	70	5	539	13	43	45	60	24
581	Tryptophan--tRNA ligase, cytoplasmic OS=Bos taurus GN=WARS PE=1 SV=3	P17248	11	8	7	8	30	3	14	11	6	12
582	DDX17 protein OS=Bos taurus GN=DDX17 PE=1 SV=1	A7E307	17	14	6	7	31	0	14	15	11	7
583	Alpha-mannosidase OS=Bos taurus GN=MAN2A1 PE=3 SV=2	F1N7T2	20	2	6	6	28	0	12	8	7	11
584	40S ribosomal protein S13 OS=Bos taurus GN=RPS13 PE=2 SV=3	Q56JX8	21	7	9	5	32	0	16	10	14	0
585	Glucosidase 2 subunit beta OS=Bos taurus GN=PRKCSH PE=2 SV=1	Q28034	19	13	6	4	37	0	8	11	8	0
59	Fructose-bisphosphate aldolase B OS=Bos taurus GN=ALDOB PE=2 SV=1	Q3T0S5	325	61	51	32	334	29	43	64	54	17
590	GDP-mannose 4,6-dehydratase OS=Bos taurus GN=GMDS PE=2 SV=1	Q3ZBY8	28	4	5	7	20	5	8	17	6	9
591	Septin-7 OS=Bos taurus GN=SEPT7 PE=3 SV=2	F1MIH2 (+1)	15	15	9	15	14	0	22	16	11	8
592	Glycerol-3-phosphate dehydrogenase, mitochondrial OS=Bos taurus GN=GPD2 PE=2 SV=1	A6QLU1	22	6	6	0	27	2	6	10	12	13
593	Pyruvate dehydrogenase E1 component subunit beta, mitochondrial OS=Bos taurus GN=PDHB PE=1 SV=2	P11966	30	7	2	4	32	0	11	11	9	2
594	Beta-carotene-15,15'-oxygenase OS=Bos taurus PE=2 SV=1	Q4ZHT0	28	3	7	0	44	3	0	7	14	0
595	Adenosylhomocysteinase (Fragment) OS=Bos taurus GN=AHCYL1 PE=2 SV=1	A5PKK6	33	6	11	14	6	0	13	15	9	4
596	Lactoylglutathione lyase OS=Bos taurus GN=GLO1 PE=1 SV=1	A4FUZ1	14	10	11	14	25	0	8	13	10	5
597	Integral membrane protein 1 OS=Bos taurus GN=STT3A PE=2 SV=1	A7E3T4 (+1)	17	7	12	2	30	0	18	12	9	2
598	Uncharacterized protein OS=Bos taurus GN=AGMAT PE=1 SV=1	E1BLC0	26	8	14	7	31	0	7	11	6	2
599	Mitochondrial peptide methionine sulfoxide reductase OS=Bos taurus GN=MSRA PE=1 SV=2	P54149	16	14	15	5	32	0	10	10	13	0
6	SWISS-PROT:P13645 Tax_Id=9606 Gene_Symbol=KRT10 Keratin, type I cytoskeletal 10	P13645	1141	294	155	169	2008	70	492	337	345	220
60	Uncharacterized protein OS=Bos taurus GN=LMNA PE=1 SV=1	F1MYG5	181	128	80	98	187	14	119	135	78	61
601	Uncharacterized protein OS=Bos taurus GN=COL6A2 PE=1 SV=2	F1MKG2	0	12	6	23	0	2	16	16	0	27
604	DNA damage-binding protein 1 OS=Bos taurus GN=DDB1 PE=1 SV=1	A1A4K3	18	4	11	3	29	2	14	10	11	6
605	Caspase-6 OS=Bos taurus GN=CASP6 PE=3 SV=1	G3X702 (+1)	5	7	14	6	49	0	8	12	11	0
606	Uncharacterized protein OS=Bos taurus GN=HNRNPH1 PE=1 SV=2	E1BF20	11	7	4	0	42	0	11	9	10	3
607	Glutamine--tRNA ligase OS=Bos taurus GN=QARS PE=2 SV=1	Q3MHH4	18	3	9	5	57	0	8	6	4	0
609	Glutathione peroxidase 1 OS=Bos taurus GN=GPX1 PE=1 SV=3	P00435	25	11	4	6	20	0	11	10	7	5
610	Catenin alpha-1 OS=Bos taurus GN=CTNNA1 PE=4 SV=2	F1MM34	10	7	2	0	68	0	4	9	5	0
612	GTPase, IMAP family member 4 OS=Bos taurus GN=GIMAP4 PE=2 SV=1	Q1RMI4	6	0	8	0	61	0	12	8	10	0
614	Proteasome subunit alpha type-2 OS=Bos taurus GN=PSMA2 PE=1 SV=3	Q3T0Y5	13	8	6	3	25	5	10	14	16	8
615	Uncharacterized protein OS=Bos taurus GN=SFPQ PE=1 SV=1	E1BQ37	27	4	6	7	56	0	6	3	3	0
618	Proteasome subunit beta type-2 OS=Bos taurus GN=PSMB2 PE=1 SV=1	Q5E9K0	19	6	5	9	19	4	10	10	15	6
619	Uncharacterized protein OS=Bos taurus GN=GZMB PE=3 SV=1	F1MTF4	50	5	11	5	11	0	5	10	13	0
62	Alpha-actinin-1 OS=Bos taurus GN=ACTN1 PE=2 SV=1	Q3B7N2	137	71	55	38	204	40	112	121	99	139
620	Transmembrane emp24 domain-containing protein 9 OS=Bos taurus GN=TMED9 PE=1 SV=1	Q3T133	22	9	8	6	21	0	10	11	9	5
621	Annexin A7 OS=Bos taurus GN=ANXA7 PE=1 SV=2	P20072	17	9	9	5	32	0	7	4	9	4
622	Phosphate carrier protein, mitochondrial OS=Bos taurus GN=SLC25A3 PE=1 SV=1	P12234	8	0	9	3	65	0	6	5	12	0
627	Galectin-3-binding protein OS=Bos taurus GN=LGALS3BP PE=1 SV=1	A7E3W2	22	0	7	0	26	0	4	9	9	9
628	Pyrophosphatase (Inorganic) 2 OS=Bos taurus GN=PPA2 PE=1 SV=1	Q2KIV7	17	7	5	6	37	0	11	8	8	4
629	Uncharacterized protein OS=Bos taurus GN=UPF1 PE=4 SV=2	E1BEK9	20	2	7	0	31	0	10	14	14	11
631	cAMP-dependent protein kinase type II-alpha regulatory subunit OS=Bos taurus GN=PRKAR2A PE=1 SV=2	P00515	19	4	4	2	27	2	11	11	11	3
632	Calpain-1 catalytic subunit OS=Bos taurus GN=CAPN1 PE=1 SV=3	Q27970	22	5	4	0	35	3	6	6	4	14
633	Mitochondrial carrier homolog 2 OS=Bos taurus GN=MTCH2 PE=2 SV=1	A6QR21 (+1)	26	9	4	7	20	0	7	8	9	3
634	Uncharacterized protein OS=Bos taurus PE=1 SV=2	F1MD73	24	3	4	5	36	0	8	9	3	4
635	Cytochrome b-c1 complex subunit Rieske, mitochondrial OS=Bos taurus GN=UQCRFS1 PE=1 SV=3	P13272	15	13	0	3	29	0	10	11	12	3
636	Uncharacterized protein OS=Bos taurus GN=LAMP2 PE=1 SV=1	G3MXJ5	23	6	6	8	27	3	7	8	9	9
637	Actin-related protein 2/3 complex subunit 3 OS=Bos taurus GN=ARPC3 PE=1 SV=3	Q3T035	14	12	8	7	19	0	13	12	10	5
638	RNP24 OS=Bos taurus GN=TMED2 PE=3 SV=1	C3V9V7	14	13	10	5	29	0	7	7	10	3
639	GTPase, IMAP family member 7 OS=Bos taurus GN=GIMAP7 PE=2 SV=1	Q2KJJ4	7	9	5	0	44	0	8	16	5	2
64	Endoplasmin OS=Bos taurus GN=HSP90B1 PE=2 SV=1	Q95M18	173	89	62	53	356	17	146	55	49	44
640	Succinate--CoA ligase [ADP/GDP-forming] subunit alpha, mitochondrial OS=Bos taurus GN=SUCLG1 PE=3 SV=1	F1MZ38 (+1)	40	7	6	0	25	4	0	5	7	0
641	Cytochrome c oxidase subunit 2 OS=Bos mutus grunniens GN=COX2 PE=3 SV=1	A4ZXV5 (+11)	16	2	3	0	45	0	7	11	6	0
643	Uncharacterized protein OS=Bos taurus GN=AIFM1 PE=1 SV=1	E1BJA2	16	5	2	7	33	5	6	12	6	5
644	Proteasome subunit beta type-8 OS=Bos taurus GN=PSMB8 PE=1 SV=2	Q3T112	12	16	6	11	11	0	11	12	9	2
645	Histone H2A OS=Bos taurus GN=H2AFX PE=2 SV=1	Q17QG8	14	5	0	4	39	0	6	6	8	0
649	GLOD4 protein OS=Bos taurus GN=GLOD4 PE=2 SV=1	A7MBI6 (+1)	13	8	7	4	29	0	8	10	7	4
65	Desmin OS=Bos taurus GN=DES PE=2 SV=3	O62654	134	161	66	99	104	9	154	112	63	114
650	Inter-alpha-trypsin inhibitor heavy chain H4 OS=Bos taurus GN=ITIH4 PE=1 SV=1	Q3T052 (+2)	16	7	4	10	49	3	3	2	2	0
652	Sodium/potassium-transporting ATPase subunit beta OS=Bos taurus GN=ATP1B1 PE=1 SV=1	G3MWR4	27	8	10	5	9	5	4	16	7	9
653	Amine oxidase OS=Bos taurus GN=AOC3 PE=1 SV=1	E1BD43	15	6	8	10	6	0	17	9	5	23
654	LMAN2 protein OS=Bos taurus GN=LMAN2 PE=2 SV=1	A6QP36	11	12	6	4	22	0	15	16	7	3
655	Actin related protein 2/3 complex subunit 1B (Fragment) OS=Bos taurus GN=ARPC1B PE=2 SV=1	Q0V8E5 (+2)	15	11	8	8	25	0	11	6	9	4
656	60S ribosomal protein L13a OS=Bos taurus GN=RPL13A PE=2 SV=3	Q3SZ90 (+1)	13	6	5	0	46	0	13	0	4	2
659	Uncharacterized protein OS=Bos taurus GN=ACY1 PE=1 SV=2	F1MR63	13	9	13	4	11	13	6	9	14	12
660	Acidic leucine-rich nuclear phosphoprotein 32 family member A OS=Bos taurus GN=ANP32A PE=1 SV=2	P51122	10	10	15	9	23	0	10	12	8	2
664	Uncharacterized protein OS=Bos taurus PE=4 SV=2	F1MX97	18	9	8	3	30	0	4	6	10	2
665	Uncharacterized protein OS=Bos taurus GN=SPCS2 PE=1 SV=1	E1BEI2	4	13	6	12	17	2	14	13	9	0
666	Proteasome subunit beta type-9 OS=Bos taurus GN=PSMB9 PE=1 SV=1	Q3SZC2	18	9	6	6	28	0	6	9	8	3
667	Uncharacterized protein OS=Bos taurus PE=4 SV=1	G3MYA4	26	9	6	3	14	4	4	11	10	0
668	Uncharacterized protein OS=Bos taurus GN=EPHX2 PE=1 SV=1	F6QS88 (+1)	21	9	13	0	18	0	8	11	10	4
669	T-complex protein 1 subunit beta OS=Bos taurus GN=CCT2 PE=1 SV=3	Q3ZBH0	6	6	4	0	60	0	7	7	7	4
67	KRT18 protein (Fragment) OS=Bos taurus GN=KRT18 PE=2 SV=1	A6H7D3	260	91	60	66	215	15	56	89	57	34
670	3-hydroxyisobutyryl-CoA hydrolase, mitochondrial OS=Bos taurus GN=HIBCH PE=2 SV=1	Q2HJ73	18	13	10	3	23	0	4	14	12	5
671	Septin-2 OS=Bos taurus GN=SEPT2 PE=2 SV=1	Q2NKY7	20	11	5	8	17	0	9	9	10	0
672	General vesicular transport factor p115 OS=Bos taurus GN=USO1 PE=1 SV=1	P41541	11	4	3	2	52	0	8	4	8	0
674	Coatomer subunit epsilon OS=Bos taurus GN=COPE PE=1 SV=3	Q28104	3	13	5	4	33	0	14	12	7	4
675	Far upstream element (FUSE) binding protein 1 OS=Bos taurus GN=FUBP1 PE=2 SV=1	Q08DJ3	16	10	15	6	27	0	7	7	5	3
676	Chloride intracellular channel protein 1 OS=Bos taurus GN=CLIC1 PE=2 SV=3	Q5E9B7	21	5	0	0	30	0	9	6	9	3
677	Kininogen-1 OS=Bos taurus GN=KNG1 PE=1 SV=2	F1MNV5	21	7	10	5	24	0	2	7	6	0
678	DNA-(apurinic or apyrimidinic site) lyase OS=Bos taurus GN=APEX1 PE=3 SV=1	A0A140T846 (+1)	19	11	0	4	21	0	9	12	9	9
68	Uncharacterized protein OS=Bos taurus GN=CLCA1 PE=1 SV=2	F1MGZ5	238	92	77	24	99	30	56	125	142	98
682	Uncharacterized protein OS=Bos taurus GN=CKAP4 PE=1 SV=1	F1ME65	3	15	3	13	9	0	17	11	9	10
683	Uncharacterized protein OS=Bos taurus PE=1 SV=2	F1MZ96	21	17	4	2	12	0	7	10	11	11
684	Hemopexin OS=Bos taurus GN=HPX PE=2 SV=1	Q3SZV7	19	6	9	4	31	0	6	7	6	8
685	UTP--glucose-1-phosphate uridylyltransferase OS=Bos taurus GN=UGP2 PE=1 SV=2	Q07130	13	8	4	2	46	0	5	5	8	0
686	Uncharacterized protein OS=Bos taurus GN=LOC540321 PE=3 SV=2	E1BIP7	4	14	11	18	0	3	12	14	10	9
687	Histone H3 OS=Dictyocaulus viviparus GN=DICVIV_10721 PE=3 SV=1	A0A0D8XF50	11	9	9	9	48	0	7	6	0	4
689	Primary amine oxidase, liver isozyme OS=Bos taurus PE=1 SV=1	Q29437	19	5	6	6	19	3	7	5	5	14
69	Transitional endoplasmic reticulum ATPase OS=Bos taurus GN=VCP PE=2 SV=1	Q3ZBT1	164	57	48	51	210	34	102	97	86	106
690	Uncharacterized protein OS=Bos taurus GN=VAT1 PE=1 SV=2	F1MUP9	16	11	5	4	12	3	15	9	9	3
691	Transthyretin OS=Bos taurus GN=TTR PE=1 SV=1	O46375	9	3	5	0	24	0	9	12	10	10
692	Caprin-1 OS=Bos taurus GN=CAPRIN1 PE=4 SV=2	F1MPH9 (+1)	4	6	4	6	21	3	13	14	11	2
693	Eukaryotic translation initiation factor 2 subunit 1 OS=Bos taurus GN=EIF2S1 PE=2 SV=2	P68102	12	8	4	6	28	0	7	13	9	4
694	Septin-11 OS=Bos taurus GN=SEPT11 PE=2 SV=1	A2VE99	14	13	9	15	6	0	8	10	7	6
695	PRPF8 protein OS=Bos taurus GN=PRPF8 PE=2 SV=1	A7Z025	9	6	9	10	42	0	4	7	3	4
697	Uncharacterized protein OS=Bos taurus PE=1 SV=2	E1BJ08	9	7	8	0	33	0	6	8	12	6
698	Delta-aminolevulinic acid dehydratase OS=Bos taurus GN=ALAD PE=2 SV=1	Q58DK5	21	11	9	2	22	0	6	6	10	0
699	Sorcin OS=Bos taurus GN=SRI PE=2 SV=1	Q0IIA3	18	6	4	12	24	0	5	7	7	0
7	SWISS-PROT:P35527 Tax_Id=9606 Gene_Symbol=KRT9 Keratin, type I cytoskeletal 9	P35527	812	296	160	123	1744	40	431	260	288	204
70	78 kDa glucose-regulated protein OS=Bos taurus GN=HSPA5 PE=2 SV=1	Q0VCX2	211	69	48	31	327	11	79	73	56	43
702	Acetyl-Coenzyme A acetyltransferase 2 OS=Bos taurus GN=ACAT2 PE=1 SV=1	Q17QI3	20	9	9	6	29	0	5	8	2	4
703	Uncharacterized protein OS=Bos taurus GN=PFAS PE=3 SV=2	F1N4K1	16	2	8	6	18	0	9	5	3	12
704	Core histone macro-H2A OS=Bos taurus GN=H2AFY PE=1 SV=1	Q2HJ65	15	14	3	7	24	0	6	5	6	2
705	PGRMC2 protein OS=Bos taurus GN=PGRMC2 PE=1 SV=1	A5PJQ6	13	12	6	6	16	0	6	10	10	5
706	Uncharacterized protein OS=Bos taurus PE=4 SV=2	F1N757	32	6	14	28	14	3	6	3	0	2
707	40S ribosomal protein S4 OS=Bos taurus GN=RPS4 PE=2 SV=3	P79103	3	9	5	0	59	0	2	0	4	3
708	Alpha isoform of regulatory subunit A, protein phosphatase 2 OS=Bos taurus GN=PPP2R1A PE=2 SV=1	A5D973	14	0	4	0	47	4	3	3	4	0
709	Solute carrier family 27 (Fatty acid transporter), member 4 OS=Bos taurus GN=SLC27A4 PE=2 SV=1	Q0VCQ2	11	4	3	0	48	0	2	6	9	0
71	Protein disulfide-isomerase A4 OS=Bos taurus GN=PDIA4 PE=3 SV=1	F1MEN8	161	76	44	58	200	23	102	114	95	60
712	Chromosome 9 open reading frame 46 ortholog OS=Bos taurus GN=C8H9ORF46 PE=2 SV=1	Q3T156	4	12	9	0	24	0	5	12	14	0
714	PSMD1 protein OS=Bos taurus GN=PSMD1 PE=1 SV=1	A7MBA2	15	2	9	2	45	0	2	3	9	2
715	Dihydropteridine reductase OS=Bos taurus GN=QDPR PE=2 SV=1	Q3T0Z7	16	5	6	0	29	0	9	4	6	4
716	Ubiquitin-conjugating enzyme E2 variant 2 OS=Bos taurus GN=UBE2V2 PE=2 SV=3	Q3SZ43	12	14	12	6	17	0	5	9	11	2
717	Cytochrome P450, family 4, subfamily F, polypeptide 2 OS=Bos taurus GN=CYP4F2 PE=2 SV=1	Q0V896	20	6	11	0	23	0	2	8	12	0
72	Trypsin OS=Sus scrofa PE=1 SV=1	P00761	324	67	40	29	119	26	63	60	68	42
720	AP-2 complex subunit alpha-2 OS=Bos taurus GN=AP2A2 PE=1 SV=1	Q0VCK5	13	8	6	7	33	0	7	5	2	0
721	Uncharacterized protein OS=Bos taurus GN=COL14A1 PE=1 SV=2	E1BA17	4	6	3	11	0	0	22	7	4	30
722	Heme-binding protein 1 OS=Bos taurus GN=HEBP1 PE=2 SV=1	Q148C9	19	11	6	5	23	0	3	11	8	0
723	Uncharacterized protein OS=Bos taurus GN=HYOU1 PE=1 SV=1	E1B748	6	0	3	0	59	2	2	2	3	0
724	UDP-glucuronosyltransferase OS=Bos taurus GN=UGT2A3 PE=3 SV=1	F1MW47	17	4	8	0	37	0	3	6	7	0
727	Acyl-protein thioesterase 1 OS=Bos taurus GN=LYPLA1 PE=2 SV=1	Q3MHR0	22	6	7	4	21	2	5	8	6	3
728	Aldehyde dehydrogenase family 16 member A1 OS=Bos taurus GN=ALDH16A1 PE=2 SV=1	A6QR56	3	3	3	3	41	6	7	3	9	2
729	Acetyltransferase component of pyruvate dehydrogenase complex OS=Bos taurus GN=DLAT PE=3 SV=1	F1N690 (+1)	19	6	5	2	26	3	8	7	7	0
73	Elongation factor 2 OS=Bos taurus GN=EEF2 PE=2 SV=3	Q3SYU2	156	66	78	53	230	21	99	98	87	34
730	Alcohol dehydrogenase class-3 OS=Bos taurus GN=ADH5 PE=2 SV=1	Q3ZC42	25	4	6	7	19	0	7	11	7	0
731	Ras-related C3 botulinum toxin substrate 1 OS=Bos taurus GN=RAC1 PE=1 SV=1	P62998	16	7	7	3	29	0	8	12	12	0
732	Ubiquitinyl hydrolase 1 OS=Bos taurus GN=USP5 PE=1 SV=2	F1N3P2	9	7	2	0	27	0	9	9	11	0
735	Phosphatidylinositide phosphatase SAC1 OS=Bos taurus GN=SACM1L PE=2 SV=1	A6QL88	17	11	12	11	10	0	7	8	6	8
736	NADH dehydrogenase [ubiquinone] flavoprotein 2, mitochondrial OS=Bos taurus GN=NDUFV2 PE=1 SV=3	P04394	11	6	3	2	19	0	7	7	12	4
737	NADH dehydrogenase [ubiquinone] iron-sulfur protein 7, mitochondrial OS=Bos taurus GN=NDUFS7 PE=1 SV=1	P42026	21	3	3	4	22	0	6	9	4	0
738	Electron transfer flavoprotein-ubiquinone oxidoreductase, mitochondrial OS=Bos taurus GN=ETFDH PE=2 SV=1	Q2KIG0	19	6	9	0	17	0	5	10	8	8
739	Coatomer subunit beta OS=Bos taurus GN=COPB1 PE=1 SV=1	A0JN39	0	3	5	0	60	0	2	5	8	0
74	Transketolase OS=Bos taurus GN=TKT PE=1 SV=1	A7Z014	202	63	53	11	181	26	79	85	81	98
741	Alpha-2-HS-glycoprotein OS=Bos taurus GN=AHSG PE=1 SV=2	P12763 (+1)	18	8	12	3	16	0	3	10	2	4
742	SQRDL protein OS=Bos taurus GN=SQRDL PE=2 SV=1	Q3MHW4	27	3	8	6	35	0	2	5	5	5
743	Guanine nucleotide-binding protein subunit alpha-11 OS=Bos taurus GN=GNA11 PE=2 SV=2	P38409	20	8	7	5	23	0	4	6	4	0
744	Peroxiredoxin-5, mitochondrial OS=Bos taurus GN=PRDX5 PE=2 SV=2	Q9BGI1	10	11	10	7	11	0	12	11	8	0
745	Uncharacterized protein OS=Bos taurus GN=CASP7 PE=3 SV=2	F1MD58	5	11	7	7	21	0	4	13	15	0
748	Integrin beta-2 OS=Bos taurus GN=ITGB2 PE=1 SV=1	P32592	19	0	9	7	14	0	13	7	7	12
749	Bucentaur-2 OS=Bos taurus GN=p97bcnt2 PE=1 SV=1	A0JBZ9	11	6	8	0	24	0	6	0	7	4
75	Uncharacterized protein OS=Bos taurus GN=FLNA PE=1 SV=2	F1N169	98	97	38	94	30	34	185	122	43	173
750	Uncharacterized protein OS=Bos taurus GN=TFG PE=1 SV=1	F6PW02 (+1)	6	11	5	5	20	0	12	13	10	0
751	Calcium/calmodulin-dependent protein kinase type II subunit delta OS=Bos taurus GN=CAMK2D PE=2 SV=1	Q2HJF7	7	7	3	4	19	0	11	15	9	0
756	Succinyl-CoA:3-ketoacid-coenzyme A transferase OS=Bos taurus GN=OXCT1 PE=1 SV=1	Q24JZ7	14	13	7	7	0	5	13	9	9	4
757	BoLA-DR-alpha (Fragment) OS=Bos taurus GN=BoLA-DRA PE=2 SV=1	Q30265 (+2)	13	5	7	4	8	0	18	6	7	11
758	DHX15 protein OS=Bos taurus GN=DHX15 PE=1 SV=1	A5D7D9	16	5	6	6	37	5	4	0	2	5
759	Phosphoinositide phospholipase C OS=Bos taurus GN=PLCB3 PE=4 SV=1	E1BHX7	6	6	2	0	34	0	3	8	9	0
761	MHC class II antigen OS=Bos taurus GN=BoLA-DRB3 PE=3 SV=1	Q8MHP0	11	7	10	4	7	0	8	14	4	6
762	Kinesin-like protein OS=Bos taurus GN=KIF5B PE=1 SV=2	F1N1G7	7	6	2	2	48	0	4	4	6	2
763	Peroxisomal carnitine O-octanoyltransferase OS=Bos taurus GN=CROT PE=1 SV=1	O19094	13	0	4	0	26	0	7	9	7	7
764	Immunoglobulin J chain OS=Bos taurus GN=IGJ PE=1 SV=1	Q3SYR8	23	7	4	7	18	0	7	5	8	6
765	Uncharacterized protein OS=Bos taurus GN=PTGFRN PE=4 SV=1	F1MT41	14	0	11	14	11	0	9	5	0	12
766	Stress-induced-phosphoprotein 1 OS=Bos taurus GN=STIP1 PE=2 SV=1	Q3ZBZ8	7	8	20	2	31	0	6	11	9	0
767	V-type proton ATPase catalytic subunit A OS=Bos taurus GN=ATP6V1A PE=2 SV=2	P31404	15	0	4	0	32	0	3	4	10	3
768	Uncharacterized protein OS=Bos taurus GN=SEPT9 PE=3 SV=2	F1N6U4	16	8	4	12	17	0	8	7	6	0
769	DEAD (Asp-Glu-Ala-Asp) box polypeptide 1 OS=Bos taurus GN=DDX1 PE=2 SV=1	A7E3W7 (+1)	8	9	8	12	10	0	5	8	8	6
770	Serine/threonine-protein phosphatase 2A catalytic subunit beta isoform OS=Bos taurus GN=PPP2CB PE=1 SV=1	Q0P594	18	8	6	5	18	0	4	6	7	3
771	Splicing factor 3B subunit 3 OS=Bos taurus GN=SF3B3 PE=2 SV=1	A0JN52	23	4	4	8	11	0	5	6	9	7
772	Nucleoside diphosphate kinase OS=Bos taurus GN=NME3 PE=2 SV=1	A5PK70	11	8	8	4	12	0	10	14	9	0
773	AARS protein OS=Bos taurus GN=AARS PE=1 SV=1	A6QLT9	12	0	0	5	25	3	12	6	2	6
774	Dehydrogenase/reductase (SDR family) member 7 OS=Bos taurus GN=DHRS7 PE=1 SV=1	Q24K14	6	8	11	4	29	0	3	4	7	0
775	Farnesyl pyrophosphate synthase OS=Bos taurus GN=FDPS PE=3 SV=1	F1N431 (+3)	11	8	3	3	27	0	10	15	7	0
776	60S ribosomal protein L4 OS=Bos taurus GN=RPL4 PE=2 SV=3	Q58DW0	8	4	6	0	46	5	6	0	3	0
777	Nuclear mitotic apparatus protein 1 OS=Homo sapiens GN=NUMA1 PE=1 SV=2	Q14980	16	10	9	0	10	0	26	17	12	0
78	SWISS-PROT:Q7Z794 Tax_Id=9606 Gene_Symbol=KRT77 Keratin 77	Q7Z794	220	45	0	25	298	0	66	44	43	22
780	Aspartate aminotransferase, cytoplasmic OS=Bos taurus GN=GOT1 PE=1 SV=3	P33097	10	5	5	8	3	8	8	9	3	8
781	Proliferation-associated 2G4, 38kDa OS=Bos taurus GN=PA2G4 PE=1 SV=1	Q3ZBH5	11	5	4	10	0	0	17	13	7	8
782	Mesencephalic astrocyte-derived neurotrophic factor OS=Bos taurus GN=MANF PE=1 SV=2	P80513	10	7	9	6	18	0	13	10	6	0
785	Translocon-associated protein subunit alpha OS=Bos taurus GN=SSR1 PE=2 SV=1	A6QLP7	18	4	4	0	15	2	8	6	4	5
786	Uncharacterized protein OS=Bos taurus GN=PTPRC PE=1 SV=2	F1MJS9	9	0	4	6	18	2	8	7	7	9
789	Uncharacterized protein OS=Bos taurus GN=KTN1 PE=1 SV=2	F1MLU7	11	5	6	4	27	2	8	3	7	7
79	Leukotriene A-4 hydrolase OS=Bos taurus GN=LTA4H PE=2 SV=3	Q3SZH7	197	63	71	25	201	14	51	93	88	43
790	Poly [ADP-ribose] polymerase OS=Bos taurus GN=PARP1 PE=4 SV=2	F1MU08	12	9	3	4	18	0	12	9	7	2
791	CDH1 protein OS=Bos taurus GN=CDH1 PE=2 SV=1	A6QLC4 (+1)	8	5	0	2	29	0	5	6	6	4
792	Serine-threonine kinase receptor-associated protein OS=Bos taurus GN=STRAP PE=2 SV=1	Q5E959	9	8	4	0	11	0	11	14	7	4
793	Nuclear migration protein nudC OS=Bos taurus GN=NUDC PE=2 SV=1	Q17QG2	10	9	10	7	25	0	4	7	5	0
794	Ketohexokinase (Fructokinase) OS=Bos taurus GN=KHK PE=2 SV=1	Q0II75	17	6	10	0	14	0	11	6	9	2
795	Uncharacterized protein OS=Bos taurus GN=VARS PE=3 SV=2	E1BLV6	6	2	3	5	44	2	3	0	4	0
796	Phosphatidylinositol transfer protein beta isoform OS=Bos taurus GN=PITPNB PE=1 SV=3	Q9TR36	20	7	0	0	12	0	9	9	10	0
8	SWISS-PROT:P35908 Tax_Id=9606 Gene_Symbol=KRT2 Keratin, type II cytoskeletal 2 epidermal	P35908	793	284	160	153	1419	42	339	310	308	171
80	Sodium/potassium-transporting ATPase subunit alpha-1 OS=Bos taurus GN=ATP1A1 PE=1 SV=1	Q08DA1	226	35	40	26	291	13	52	60	63	34
801	Peptidyl-prolyl cis-trans isomerase D OS=Bos taurus GN=PPID PE=1 SV=6	P26882	6	5	7	6	23	6	4	3	3	2
802	Vitamin D-binding protein OS=Bos taurus GN=GC PE=3 SV=2	F1N5M2 (+1)	15	7	10	5	5	5	4	10	4	5
803	Pro-cathepsin H OS=Bos taurus GN=CTSH PE=2 SV=1	Q3T0I2	6	8	6	7	13	2	9	7	5	3
804	Uncharacterized protein OS=Bos taurus GN=ILF2 PE=4 SV=1	F2Z4E7	18	7	3	5	0	3	11	8	2	6
805	Protein transport protein Sec61 subunit alpha isoform 1 OS=Bos taurus GN=SEC61A1 PE=2 SV=3	Q5EA68	12	9	8	5	14	0	8	4	10	2
806	NADH dehydrogenase [ubiquinone] 1 alpha subcomplex subunit 13 OS=Bos taurus GN=NDUFA13 PE=1 SV=3	Q95KV7	9	7	5	2	17	0	6	11	13	3
807	Hydroxyacylglutathione hydrolase, mitochondrial OS=Bos taurus GN=HAGH PE=3 SV=1	M5FMT6 (+1)	14	7	6	2	23	0	4	8	10	2
809	Isoaspartyl peptidase/L-asparaginase OS=Bos taurus GN=ASRGL1 PE=2 SV=1	Q32LE5	10	5	6	3	17	0	12	9	9	0
81	Uncharacterized protein OS=Bos taurus GN=SPTAN1 PE=1 SV=2	E1BFB0	101	61	68	64	135	12	108	99	80	160
810	Calpain small subunit 1 OS=Bos taurus GN=CAPNS1 PE=2 SV=1	P13135	0	9	3	5	29	0	5	4	5	3
811	Uncharacterized protein OS=Bos taurus GN=MYO6 PE=4 SV=2	E1BPK6	10	0	3	0	49	0	3	2	4	0
813	Alpha-1B-glycoprotein OS=Bos taurus GN=A1BG PE=1 SV=1	Q2KJF1	23	6	6	0	13	0	4	4	4	5
814	Growth factor receptor-bound protein 2 OS=Homo sapiens GN=GRB2 PE=1 SV=1	P62993 (+1)	12	9	7	4	21	0	5	3	5	0
815	COL18A1 protein OS=Bos taurus GN=COL18A1 PE=2 SV=1	A4FV05	17	9	3	16	5	0	6	4	0	4
816	NADH dehydrogenase [ubiquinone] 1 beta subcomplex subunit 10 OS=Bos taurus GN=NDUFB10 PE=4 SV=1	M5FHL5 (+1)	9	8	3	4	12	0	12	10	11	0
817	Cleavage and polyadenylation specificity factor subunit 5 OS=Bos taurus GN=NUDT21 PE=2 SV=1	Q3ZCA2	10	7	7	8	13	0	6	7	6	0
819	40S ribosomal protein S19 OS=Bos taurus GN=RPS19 PE=2 SV=3	Q32PD5	10	9	0	3	40	0	2	0	3	2
82	Annexin A5 OS=Bos taurus GN=ANXA5 PE=1 SV=3	P81287	184	68	51	50	196	25	91	72	70	50
823	Acetyl-Coenzyme A acyltransferase 1 OS=Bos taurus GN=ACAA1 PE=1 SV=1	Q3ZC41	13	6	2	5	14	6	4	10	4	2
824	Adenine phosphoribosyltransferase OS=Bos taurus GN=APRT PE=2 SV=1	Q56JW4	6	6	6	4	22	0	6	6	8	0
825	Acyl-CoA synthetase short-chain family member 3, mitochondrial OS=Bos taurus GN=ACSS3 PE=2 SV=1	A7MB45 (+1)	20	7	5	3	17	2	3	8	6	0
826	Small inducible cytokine subfamily E, member 1 (Endothelial monocyte-activating) OS=Bos taurus GN=SCYE1 PE=1 SV=2	Q3ZBX5	6	7	3	4	23	0	7	8	9	2
827	Uncharacterized protein OS=Bos taurus GN=LOC504295 PE=4 SV=1	E1BJF0	16	0	6	0	20	0	4	10	11	0
83	Hydroxysteroid (17-beta) dehydrogenase 4 OS=Bos taurus GN=HSD17B4 PE=1 SV=1	Q0IIL6	223	70	65	18	242	6	46	72	77	18
832	Serine hydroxymethyltransferase, mitochondrial OS=Bos taurus GN=SHMT2 PE=2 SV=1	Q3SZ20	11	6	5	5	5	10	7	11	13	0
833	Tissue specific transplantation antigen P35B OS=Bos taurus GN=TSTA3 PE=1 SV=1	Q2KIT8	10	7	4	10	7	0	11	8	6	3
834	Glycogen phosphorylase, brain form OS=Bos taurus GN=PYGB PE=2 SV=3	Q3B7M9	11	3	3	7	24	0	9	4	7	7
835	Serine/threonine-protein phosphatase CPPED1 OS=Bos taurus GN=CPPED1 PE=2 SV=1	Q58DC0	12	7	4	2	15	0	10	10	7	0
836	Flavin reductase (NADPH) OS=Bos taurus GN=BLVRB PE=1 SV=2	P52556	8	6	5	0	31	0	9	3	4	0
84	Uncharacterized protein OS=Bos taurus GN=VCL PE=1 SV=1	F1N789	100	82	53	66	173	15	94	88	46	158
841	Lysosomal alpha-mannosidase OS=Bos taurus GN=MAN2B1 PE=1 SV=4	Q29451	12	6	7	6	7	0	8	9	7	5
842	Uncharacterized protein OS=Bos taurus GN=FAHD2A PE=4 SV=1	F1MLX0 (+1)	11	8	7	7	11	0	9	6	5	4
843	Uncharacterized protein OS=Bos taurus GN=ITGA6 PE=1 SV=1	E1BFQ6	17	4	4	5	20	0	6	3	4	3
844	Eukaryotic translation initiation factor 3 subunit I OS=Bos taurus GN=EIF3I PE=2 SV=1	Q5E966	12	4	7	6	13	0	2	7	8	0
845	N(G),N(G)-dimethylarginine dimethylaminohydrolase 2 OS=Bos taurus GN=DDAH2 PE=2 SV=1	Q3SX44	6	12	7	6	9	0	9	8	0	10
846	Serine/threonine-protein phosphatase PP1-alpha catalytic subunit OS=Bos taurus GN=PPP1CA PE=2 SV=1	Q3T0E7	11	4	4	0	16	0	9	7	7	0
847	UDP-N-acteylglucosamine pyrophosphorylase 1 OS=Bos taurus GN=UAP1 PE=2 SV=1	A5D9G1 (+2)	16	9	3	6	11	0	2	11	5	0
849	Glutathione S-transferase Mu 1 OS=Bos taurus GN=GSTM4 PE=2 SV=1	A1A4L7	7	5	0	0	14	2	7	8	5	0
85	Heat shock 70 kDa protein 1A OS=Bos taurus GN=HSPA1A PE=1 SV=2	Q27975	217	62	50	34	301	0	52	47	40	26
850	Calcium-binding mitochondrial carrier protein SCaMC-1 OS=Bos taurus GN=SLC25A24 PE=2 SV=1	A5PJZ1	6	0	4	0	44	0	3	2	4	0
854	Mannose-1-phosphate guanyltransferase beta OS=Bos taurus GN=GMPPB PE=4 SV=2	F1N7H5	13	10	7	7	10	3	9	5	6	5
855	Uncharacterized protein OS=Bos taurus GN=CPOX PE=1 SV=1	E1BKY9	10	8	4	2	11	0	0	8	11	4
856	Uncharacterized protein OS=Bos taurus PE=4 SV=1	G3MZD8	2	6	6	14	3	2	15	8	0	5
857	Uncharacterized protein OS=Bos taurus GN=SRPRB PE=1 SV=2	F1MLG1	8	10	5	3	13	0	4	5	6	4
858	Coronin OS=Bos taurus GN=CORO7 PE=3 SV=2	F1MFD6 (+1)	8	7	3	2	19	6	7	8	0	4
86	TREMBL:Q0IIK2 (Bos taurus) Transferrin	Q0IIK2	153	66	59	20	211	34	51	82	77	74
860	RALB protein OS=Bos taurus GN=RALB PE=2 SV=1	A5D977	12	13	9	7	10	0	5	9	5	0
861	Calcyclin-binding protein OS=Bos taurus GN=CACYBP PE=2 SV=1	Q3T168	3	6	5	3	18	0	7	9	9	0
863	Uncharacterized protein OS=Bos taurus GN=EMILIN1 PE=4 SV=1	E1BLS8	3	12	3	8	0	0	14	7	0	20
869	Granzyme A OS=Bos taurus GN=GZMA PE=2 SV=1	Q7YRZ7	17	3	11	2	11	0	2	6	3	0
870	Canopy 2 homolog (Zebrafish) OS=Bos taurus GN=CNPY2 PE=2 SV=1	Q1LZ72	7	5	7	2	17	0	4	8	8	0
871	UDP-glucose 4-epimerase OS=Bos taurus GN=GALE PE=2 SV=2	Q3T105	4	9	8	4	17	0	10	6	7	0
872	Protein HP-20 homolog OS=Bos taurus PE=2 SV=1	Q2KIT0	18	9	3	3	17	0	7	3	4	0
873	Beta-carotene dioxygenase 2 OS=Bos taurus GN=BCO2 PE=3 SV=1	V6F7Q8	14	0	3	0	11	4	3	11	10	2
874	Insulin-degrading enzyme OS=Bos taurus GN=IDE PE=2 SV=1	Q24K02	17	0	4	0	20	0	15	7	6	3
877	SCARB2 protein OS=Bos taurus GN=SCARB2 PE=1 SV=1	A6QQP4	14	0	3	3	14	3	5	7	9	6
878	Isovaleryl-CoA dehydrogenase, mitochondrial OS=Bos taurus GN=IVD PE=2 SV=1	Q3SZI8	15	6	5	3	15	0	3	8	7	0
879	2',3'-cyclic-nucleotide 3'-phosphodiesterase OS=Bos taurus GN=CNP PE=2 SV=2	P06623	0	9	7	7	6	0	10	8	8	6
88	14-3-3 protein epsilon OS=Bos taurus GN=YWHAE PE=2 SV=1	P62261	99	86	65	38	237	2	77	96	83	27
880	SNX12 protein OS=Bos taurus GN=SNX12 PE=2 SV=1	A6QR61	7	7	5	4	12	0	11	9	7	0
881	RNA-binding protein 8A OS=Bos taurus GN=RBM8A PE=2 SV=2	Q3ZCE8	5	8	4	2	11	0	9	8	9	0
882	Actin-related protein 2/3 complex subunit 5 OS=Bos taurus GN=ARPC5 PE=3 SV=1	G3MXC8	12	3	4	0	20	0	5	5	8	0
883	Uncharacterized protein OS=Bos taurus GN=RAB5B PE=1 SV=1	F1MNI4	11	8	0	3	17	0	4	4	7	0
887	Nicotinate phosphoribosyltransferase OS=Bos taurus GN=NAPRT PE=2 SV=2	A5PK51	21	7	0	5	9	0	4	7	4	4
888	DnaJ homolog subfamily A member 1 OS=Bos taurus GN=DNAJA1 PE=2 SV=2	Q5E954	15	5	0	11	5	0	3	7	7	4
889	Tyrosine--tRNA ligase OS=Bos taurus GN=YARS PE=3 SV=1	F1MHM5 (+1)	3	8	2	7	30	0	2	5	5	3
89	Isocitrate dehydrogenase [NADP] OS=Bos taurus GN=IDH1 PE=1 SV=1	A0A140T8A5	215	90	51	41	63	38	78	106	84	47
890	CLYBL protein OS=Bos taurus GN=CLYBL PE=2 SV=1	A6QL68	14	4	2	0	18	0	4	6	6	2
891	Phosphotriesterase-related protein OS=Bos taurus GN=PTER PE=2 SV=1	A6QLJ8	13	5	7	4	13	0	6	6	7	0
892	Uncharacterized protein OS=Bos taurus GN=ERMP1 PE=4 SV=2	F1MI95	6	0	4	5	9	0	8	4	12	8
893	Ras homolog gene family, member G (Rho G) OS=Bos taurus GN=RHOG PE=1 SV=1	Q1RMI2	3	10	0	2	22	0	9	4	4	0
897	Uncharacterized protein OS=Bos taurus GN=GLG1 PE=1 SV=2	E1BDY3	14	3	6	5	14	0	7	10	4	5
898	Beta-glucuronidase OS=Bos taurus GN=GUSB PE=2 SV=1	A3KMY8	14	2	3	4	13	0	3	6	8	13
899	S-methyl-5'-thioadenosine phosphorylase OS=Bos taurus GN=MTAP PE=1 SV=1	Q3MHF7	13	5	4	3	13	0	9	6	4	4
9	Keratin, type I cytoskeletal 19 OS=Bos taurus GN=KRT19 PE=2 SV=1	P08728	1018	193	183	120	896	38	201	307	250	114
90	Non-muscle myosin heavy chain (Fragment) OS=Bos taurus PE=2 SV=2	O02717	192	35	42	44	47	26	130	119	65	120
900	Tubulin-folding cofactor B OS=Bos taurus GN=TBCB PE=2 SV=1	Q5E951	10	7	3	3	19	0	5	6	4	2
901	Glucosylceramidase OS=Bos taurus GN=GBA PE=2 SV=1	Q2KHZ8	15	4	5	0	10	2	5	8	2	8
902	Uncharacterized protein OS=Bos taurus GN=STOM PE=1 SV=2	F1N2R1	0	2	5	6	30	0	7	2	6	0
903	Hsp90 co-chaperone Cdc37 OS=Bos taurus GN=CDC37 PE=2 SV=1	Q5EAC6	5	7	6	0	19	0	9	7	4	0
904	Thiosulfate sulfurtransferase OS=Bos taurus GN=TST PE=1 SV=3	P00586	13	8	7	0	7	0	2	12	7	0
908	Uncharacterized protein OS=Bos taurus GN=SNRNP200 PE=4 SV=1	E1BH78	7	4	3	5	28	0	3	4	2	0
909	CYB5B protein OS=Bos taurus GN=CYB5B PE=2 SV=2	Q0P5F6	0	8	0	6	8	0	8	11	7	3
91	Aconitate hydratase, mitochondrial OS=Bos taurus GN=ACO2 PE=1 SV=4	P20004	147	41	39	30	201	35	67	76	74	61
910	SWISS-PROT:Q5D862 Tax_Id=9606 Gene_Symbol=FLG2 Filaggrin-2	Q5D862	5	4	0	3	20	0	9	5	7	5
911	B-cell receptor-associated protein 31 OS=Bos taurus GN=BCAP31 PE=2 SV=1	Q5E9F1	6	0	5	2	33	0	3	8	6	0
915	Aspartyl aminopeptidase OS=Bos taurus GN=DNPEP PE=1 SV=1	Q2HJH1	6	8	0	0	7	9	8	3	7	9
916	Inositol monophosphatase 1 OS=Bos taurus GN=IMPA1 PE=1 SV=1	P20456	10	6	5	4	13	0	6	5	6	4
917	40S ribosomal protein S7 OS=Bos taurus GN=RPS7 PE=2 SV=1	A6H769	5	2	3	0	37	0	4	2	6	0
918	Arylacetamide deacetylase OS=Bos taurus GN=AADAC PE=4 SV=1	G3X6X4 (+1)	14	8	2	0	4	2	3	18	6	0
919	Pyrroline-5-carboxylate reductase 3 OS=Bos taurus GN=PYCRL PE=2 SV=1	Q58D08	8	6	10	5	14	0	6	5	7	0
92	Glutathione S-transferase A1 OS=Bos taurus GN=GSTA1 PE=2 SV=3	Q28035	158	45	62	30	294	0	48	58	83	17
921	Uncharacterized protein OS=Bos taurus GN=CSAD PE=3 SV=2	E1BP42	14	0	5	2	13	0	4	4	8	0
922	3-hydroxyisobutyrate dehydrogenase, mitochondrial OS=Bos taurus GN=HIBADH PE=2 SV=1	Q2HJD7	8	7	4	0	17	0	5	3	8	0
926	Methylmalonate-semialdehyde dehydrogenase [acylating], mitochondrial OS=Bos taurus GN=ALDH6A1 PE=4 SV=1	F1N7K8	16	6	7	3	5	3	0	8	6	2
927	Ribose-5-phosphate isomerase OS=Bos taurus GN=RPIA PE=3 SV=1	G5E534	7	6	6	6	14	0	3	5	4	2
928	Peptidylprolyl isomerase OS=Bos taurus GN=FKBP11 PE=4 SV=1	F1MT51 (+1)	7	3	3	4	17	0	6	6	6	0
929	AP-2 complex subunit mu OS=Bos taurus GN=AP2M1 PE=2 SV=1	Q3ZC13	5	8	4	8	16	0	4	4	3	3
93	Calreticulin OS=Bos taurus GN=CALR PE=1 SV=2	P52193	133	69	62	38	145	40	93	100	85	96
930	LMAN1 protein OS=Bos taurus GN=LMAN1 PE=2 SV=1	A5PJY0	4	0	5	2	32	0	6	4	2	0
931	Epithelial cell adhesion molecule OS=Bos taurus GN=EPCAM PE=4 SV=1	F1MEP6	10	3	4	0	11	0	9	9	10	0
932	Uncharacterized protein OS=Bos taurus GN=HSPG2 PE=1 SV=1	F1MER7	14	3	0	14	2	0	10	2	0	12
933	Uncharacterized protein OS=Bos taurus GN=TXNL1 PE=1 SV=1	F1MLV3 (+1)	7	3	0	0	24	0	8	7	7	0
935	Profilin-1 OS=Bos taurus GN=PFN1 PE=1 SV=2	P02584	8	4	0	0	19	0	9	8	9	0
939	CPNE3 protein OS=Bos taurus GN=CPNE3 PE=1 SV=1	A5PJY9	7	6	6	3	2	4	4	8	7	7
94	Apolipoprotein A-I OS=Bos taurus GN=APOA1 PE=1 SV=3	P15497 (+1)	95	39	52	27	335	13	70	45	66	26
940	Serine/threonine-protein phosphatase 2A activator OS=Bos taurus GN=PTPA PE=2 SV=1	Q2KJ44	11	5	6	3	12	0	4	4	6	4
941	U2 small nuclear RNA auxiliary factor 2 OS=Bos taurus GN=U2AF2 PE=2 SV=1	Q24JZ8	13	6	5	3	6	0	0	6	9	5
942	Uncharacterized protein OS=Bos taurus GN=PSMC3 PE=1 SV=2	F1MWE0	12	5	3	2	19	0	4	5	0	5
943	Receptor expression-enhancing protein 5 OS=Bos taurus GN=REEP5 PE=2 SV=1	Q29RM3	4	7	7	4	22	0	5	9	7	0
944	tr|F1N757-DECOY|F1N757-DECOY_BOVIN Uncharacterized protein OS=Bos taurus PE=4 SV=2	tr|F1N757-DECOY|F1N757-DECOY_BOVIN	13	0	6	0	13	0	9	5	0	3
946	Nascent polypeptide-associated complex subunit alpha OS=Bos taurus GN=NACA PE=1 SV=1	Q5E9A1	7	2	0	0	27	0	4	3	3	0
947	Collagen alpha-2(I) chain OS=Bos taurus GN=COL1A2 PE=1 SV=2	P02465	4	0	30	7	0	0	4	2	0	5
948	Butyrophilin family member OS=Bos taurus GN=LOC525599 PE=1 SV=1	A2VE28	8	5	8	4	3	6	3	11	8	3
949	Uncharacterized protein OS=Bos taurus GN=HNRNPUL2 PE=1 SV=1	E1BNQ9	8	4	2	4	29	0	4	5	2	0
95	Malate dehydrogenase, mitochondrial OS=Bos taurus GN=MDH2 PE=1 SV=1	Q32LG3	207	59	41	31	151	16	44	58	53	37
950	HACL1 protein OS=Bos taurus GN=HACL1 PE=2 SV=1	A5PJL6 (+1)	14	4	4	0	4	4	0	6	10	2
951	6-phosphogluconolactonase OS=Bos taurus GN=PGLS PE=4 SV=1	F1MM83	10	7	4	2	16	0	7	5	7	2
952	Hypoxanthine-guanine phosphoribosyltransferase OS=Bos taurus GN=HPRT1 PE=2 SV=3	Q3SZ18 (+1)	8	9	5	4	10	0	4	5	5	0
953	Histone deacetylase complex subunit SAP18 OS=Bos taurus GN=SAP18 PE=2 SV=1	Q3T022	8	2	5	3	14	0	8	4	7	0
955	Uncharacterized protein OS=Bos taurus GN=KRAS PE=4 SV=2	E1BMX0	9	4	0	3	18	0	5	6	4	0
957	Ras-related protein Rab-5A OS=Bos taurus GN=RAB5A PE=2 SV=1	Q0IIG7	9	8	3	0	16	0	4	4	5	0
958	Clathrin light chain OS=Bos taurus GN=CLTB PE=3 SV=1	G3N252 (+1)	3	2	6	0	25	0	2	4	8	0
959	Eukaryotic translation initiation factor 5A-1 OS=Bos taurus GN=EIF5A PE=2 SV=3	Q6EWQ7	4	0	4	0	28	0	5	6	7	0
964	Lupus La protein homolog OS=Bos taurus GN=SSB PE=2 SV=2	P10881	3	6	7	0	13	4	10	8	8	2
965	Methionine adenosyltransferase 2 subunit beta OS=Bos taurus GN=MAT2B PE=2 SV=1	Q29RI9	5	8	5	5	6	0	6	10	7	3
966	Protein FAM3C OS=Bos taurus GN=FAM3C PE=2 SV=1	A5PKI3	11	4	3	7	13	0	0	3	3	4
967	Serine hydroxymethyltransferase OS=Bos taurus GN=SHMT1 PE=3 SV=1	A0A140T896	10	5	7	7	4	0	0	9	7	2
968	NAAA protein OS=Bos taurus GN=NAAA PE=2 SV=1	A6QPL8 (+1)	11	5	4	4	10	0	4	5	5	4
970	Phosphomannomutase OS=Bos taurus GN=PMM2 PE=3 SV=1	M5FJZ1 (+1)	7	7	6	0	12	0	2	3	8	4
971	NADH dehydrogenase [ubiquinone] 1 beta subcomplex subunit 5, mitochondrial OS=Bos taurus GN=NDUFB5 PE=1 SV=1	Q02380	3	5	5	5	11	0	9	8	9	0
972	S-phase kinase-associated protein 1 OS=Bos taurus GN=SKP1 PE=2 SV=1	Q3ZCF3	3	5	3	0	22	0	7	5	7	0
973	Ras-related protein Rab-18 OS=Bos taurus GN=RAB18 PE=2 SV=1	Q0IIG8	12	3	3	2	12	0	7	6	6	0
98	Uncharacterized protein OS=Bos taurus GN=FLNB PE=1 SV=2	E1BKX7	188	40	40	37	111	10	58	98	64	68
983	Prostaglandin E synthase 2 OS=Bos taurus GN=PTGES2 PE=1 SV=3	Q66LN0	7	3	2	0	20	0	2	8	6	0
984	3,2-trans-enoyl-CoA isomerase, mitochondrial OS=Bos taurus GN=ECI1 PE=1 SV=1	F1MTT7	6	3	6	2	14	0	3	7	3	2
985	RAB2A, member RAS oncogene family OS=Bos taurus GN=RAB2A PE=2 SV=1	Q148J4	12	6	6	2	17	0	6	3	4	2
986	Uncharacterized protein OS=Bos taurus GN=ALDH1A2 PE=3 SV=1	G3X6U1	6	4	0	7	3	9	5	0	0	7
987	UV excision repair protein RAD23 homolog B OS=Bos taurus GN=RAD23B PE=2 SV=1	Q29RK4	11	3	4	0	12	0	6	7	4	0
988	Persulfide dioxygenase ETHE1, mitochondrial OS=Bos taurus GN=ETHE1 PE=2 SV=1	Q3T094	13	6	4	0	15	0	4	4	4	2
989	Fermitin family homolog 3 OS=Bos taurus GN=FERMT3 PE=2 SV=1	Q32LP0	5	6	3	0	23	0	3	5	7	0
99	Tropomyosin alpha-3 chain OS=Bos taurus GN=TPM3 PE=2 SV=1	Q5KR47	115	83	48	45	141	0	101	86	64	40
992	Integrin alpha-3 OS=Bos taurus GN=ITGA3 PE=3 SV=1	F1MMS9	8	5	4	5	13	0	4	4	3	4
993	Lysosome-associated membrane glycoprotein 1 OS=Bos taurus GN=LAMP1 PE=1 SV=2	Q05204	8	0	6	3	6	0	7	5	4	7
994	NADH dehydrogenase [ubiquinone] 1 alpha subcomplex subunit 8 OS=Bos taurus GN=NDUFA8 PE=1 SV=2	P42029	8	5	4	2	8	0	9	6	3	0
995	Vacuolar protein sorting-associated protein 29 OS=Bos taurus GN=VPS29 PE=3 SV=1	G3X6P5 (+1)	10	4	3	4	15	0	4	5	3	0
996	Elongin B OS=Bos taurus GN=TCEB2 PE=2 SV=1	Q3SZ32	7	7	4	2	5	0	7	6	10	0
998	Protein HP-25 homolog 2 OS=Bos taurus PE=2 SV=1	Q2KIU3	13	5	0	0	16	0	4	4	2	0
999	Uncharacterized protein OS=Bos taurus PE=4 SV=1	G3MYL1 (+1)	4	7	0	0	21	3	7	0	2	3

## Sheet: DESeq
Protein_Number	UniProt	Identified_Proteins	baseMean	log2FoldChange	lfcSE	stat	pvalue	padj	qvalue
151	P02672 (+1)	Fibrinogen alpha chain OS=Bos taurus GN=FGA PE=1 SV=5	29.4189	1.89741	0.476949	3.97823	6.94314e-05	0.0623494	0.0533233
315	P81265	Polymeric immunoglobulin receptor OS=Bos taurus GN=PIGR PE=2 SV=1	24.6912	-1.64824	0.463701	-3.55453	0.000378649	0.170013	0.145401
292	Q2TBV3	Electron transfer flavoprotein subunit beta OS=Bos taurus GN=ETFB PE=1 SV=3	17.3925	1.05082	0.314529	3.34094	0.000834946	0.230674	0.19728
62	Q3B7N2	Alpha-actinin-1 OS=Bos taurus GN=ACTN1 PE=2 SV=1	93.7382	-0.91061	0.277381	-3.28289	0.0010275	0.230674	0.19728
650	Q3T052 (+2)	Inter-alpha-trypsin inhibitor heavy chain H4 OS=Bos taurus GN=ITIH4 PE=1 SV=1	6.6167	2.1152	0.683044	3.09673	0.00195668	0.279207	0.238787
615	E1BQ37	Uncharacterized protein OS=Bos taurus GN=SFPQ PE=1 SV=1	6.36677	2.11636	0.683481	3.09645	0.00195852	0.279207	0.238787
67	A6H7D3	KRT18 protein (Fragment) OS=Bos taurus GN=KRT18 PE=2 SV=1	71.7095	0.6992	0.230981	3.02708	0.00246927	0.279207	0.238787
43	A5D7D1	Alpha-actinin-4 OS=Bos taurus GN=ACTN4 PE=2 SV=1	110.117	-0.754355	0.249384	-3.02487	0.00248737	0.279207	0.238787
706	F1N757	Uncharacterized protein OS=Bos taurus PE=4 SV=2	10.3595	2.24146	0.765599	2.92772	0.0034146	0.340701	0.291379
93	P52193	Calreticulin OS=Bos taurus GN=CALR PE=1 SV=2	80.9897	-0.699447	0.247891	-2.8216	0.00477853	0.401148	0.343076
456	Q3ZCK9	Proteasome subunit alpha type-4 OS=Bos taurus GN=PSMA4 PE=1 SV=1	9.86666	1.25783	0.447209	2.81263	0.00491384	0.401148	0.343076
259	Q3MHP2	Ras-related protein Rab-11B OS=Bos taurus GN=RAB11B PE=2 SV=3	23.1749	0.773439	0.282697	2.73592	0.00622054	0.402728	0.344427
564	P41976	Superoxide dismutase [Mn], mitochondrial OS=Bos taurus GN=SOD2 PE=2 SV=1	7.18854	1.39931	0.514917	2.71754	0.00657696	0.402728	0.344427
359	REFSEQ:XP_001252647	(Bos taurus) similar to endopin 2B	16.3002	1.41785	0.521754	2.71748	0.00657819	0.402728	0.344427
1108	E1BFG0	Alpha-aminoadipic semialdehyde dehydrogenase OS=Bos taurus GN=ALDH7A1 PE=3 SV=2	5.11868	-2.3721	0.875294	-2.71006	0.00672708	0.402728	0.344427
16	Q76LV2	Heat shock protein HSP 90-alpha OS=Bos taurus GN=HSP90AA1 PE=1 SV=3	157.792	0.745958	0.281202	2.65275	0.00798399	0.423084	0.361836
330	E1BBY7	Uncharacterized protein OS=Bos taurus GN=HSPA4 PE=1 SV=2	14.7023	1.35227	0.509968	2.65167	0.00800939	0.423084	0.361836
446	F1MBF6	Uncharacterized protein OS=Bos taurus GN=RAB6A PE=4 SV=2	10.8861	1.14427	0.435166	2.6295	0.00855096	0.426598	0.364841
743	P38409	Guanine nucleotide-binding protein subunit alpha-11 OS=Bos taurus GN=GNA11 PE=2 SV=2	5.26667	1.42209	0.549946	2.58587	0.00971341	0.428428	0.366406
85	Q27975	Heat shock 70 kDa protein 1A OS=Bos taurus GN=HSPA1A PE=1 SV=2	53.0986	1.15822	0.449443	2.57702	0.00996568	0.428428	0.366406
395	A7MBI7	Catechol O-methyltransferase OS=Bos taurus GN=COMT PE=2 SV=1	11.7767	1.13271	0.44263	2.55906	0.0104957	0.428428	0.366406
362	P11024	NAD(P) transhydrogenase, mitochondrial OS=Bos taurus GN=NNT PE=1 SV=3	10.4456	1.89464	0.741529	2.55504	0.0106174	0.428428	0.366406
426	Q3SZR3 (+1)	Alpha-1-acid glycoprotein OS=Bos taurus GN=ORM1 PE=2 SV=1	17.9798	-1.0879	0.429437	-2.53331	0.0112991	0.428428	0.366406
677	F1MNV5	Kininogen-1 OS=Bos taurus GN=KNG1 PE=1 SV=2	5.69896	1.44496	0.573781	2.51832	0.0117918	0.428428	0.366406
915	Q2HJH1	Aspartyl aminopeptidase OS=Bos taurus GN=DNPEP PE=1 SV=1	6.83169	-1.9263	0.767191	-2.51085	0.0120441	0.428428	0.366406
720	Q0VCK5	AP-2 complex subunit alpha-2 OS=Bos taurus GN=AP2A2 PE=1 SV=1	5.52562	1.53556	0.616162	2.49213	0.012698	0.428428	0.366406
90	O02717	Non-muscle myosin heavy chain (Fragment) OS=Bos taurus PE=2 SV=2	77.4861	-1.09537	0.440433	-2.48703	0.0128815	0.428428	0.366406
366	Q3SZI6	Dolichyl-diphosphooligosaccharide--protein glycosyltransferase subunit 2 OS=Bos taurus GN=RPN2 PE=2 SV=1	17.0405	-0.862104	0.349559	-2.46626	0.0136532	0.437877	0.374487
687	A0A0D8XF50	Histone H3 OS=Dictyocaulus viviparus GN=DICVIV_10721 PE=3 SV=1	7.23925	1.57196	0.643005	2.44471	0.0144967	0.444351	0.380024
35	P19120	Heat shock cognate 71 kDa protein OS=Bos taurus GN=HSPA8 PE=1 SV=2	97.7879	0.823421	0.341133	2.41379	0.0157877	0.444351	0.380024
262	A7Z066	Canx protein OS=Bos taurus GN=canx PE=1 SV=1	28.5075	-1.32494	0.549965	-2.40914	0.01599	0.444351	0.380024
554	F1N206	Dihydrolipoyl dehydrogenase OS=Bos taurus GN=DLD PE=1 SV=2	14.1299	-1.46847	0.609614	-2.40884	0.0160031	0.444351	0.380024
702	Q17QI3	Acetyl-Coenzyme A acetyltransferase 2 OS=Bos taurus GN=ACAT2 PE=1 SV=1	6.63294	1.17203	0.488176	2.40083	0.0163579	0.444351	0.380024
145	F1MLB8 (+1)	ATP synthase subunit alpha OS=Bos taurus GN=ATP5A1 PE=1 SV=1	26.831	1.64152	0.686677	2.39053	0.016824	0.444351	0.380024
115	P56658	Adenosine deaminase OS=Bos taurus GN=ADA PE=1 SV=3	87.1337	-1.62035	0.681223	-2.37859	0.0173789	0.445894	0.381344
183	E9RHW1 (+1)	Heat shock 27kDa protein 1 OS=Bos taurus GN=HSPB1 PE=2 SV=1	24.1728	1.1258	0.477331	2.35852	0.0183479	0.446687	0.382022
522	P13619	ATP synthase F(0) complex subunit B1, mitochondrial OS=Bos taurus GN=ATP5F1 PE=1 SV=2	6.10226	1.71269	0.737087	2.3236	0.020147	0.446687	0.382022
371	A5D7R4 (+1)	CRYL1 protein OS=Bos taurus GN=CRYL1 PE=2 SV=1	13.6077	0.870901	0.377286	2.30833	0.0209808	0.446687	0.382022
150	F1MB08 (+1)	Alpha-enolase OS=Bos taurus GN=ENO1 PE=3 SV=1	58.2998	-1.3104	0.568807	-2.30377	0.0212353	0.446687	0.382022
21	F1MQ37	Uncharacterized protein OS=Bos taurus GN=MYH9 PE=1 SV=2	179.839	-0.97397	0.423344	-2.30066	0.0214109	0.446687	0.382022
742	Q3MHW4	SQRDL protein OS=Bos taurus GN=SQRDL PE=2 SV=1	6.34206	1.29012	0.565946	2.27957	0.022633	0.446687	0.382022
69	Q3ZBT1	Transitional endoplasmic reticulum ATPase OS=Bos taurus GN=VCP PE=2 SV=1	84.1345	-0.583624	0.256899	-2.2718	0.0230987	0.446687	0.382022
793	Q17QG2	Nuclear migration protein nudC OS=Bos taurus GN=NUDC PE=2 SV=1	5.87863	1.35323	0.598927	2.25942	0.0238571	0.446687	0.382022
267	P68509	14-3-3 protein eta OS=Bos taurus GN=YWHAH PE=1 SV=2	21.9763	0.919581	0.407993	2.25391	0.0242017	0.446687	0.382022
264	Q2KIS5	Hydroxysteroid (17-beta) dehydrogenase 11 OS=Bos taurus GN=HSD17B11 PE=1 SV=1	15.0466	2.1198	0.941027	2.25264	0.0242817	0.446687	0.382022
392	Q2KJH7	Aldehyde dehydrogenase 18 family, member A1 OS=Bos taurus GN=ALDH18A1 PE=2 SV=1	12.5302	1.16192	0.516273	2.2506	0.0244109	0.446687	0.382022
121	P10096	Glyceraldehyde-3-phosphate dehydrogenase OS=Bos taurus GN=GAPDH PE=1 SV=4	34.7221	1.08705	0.484116	2.24544	0.0247401	0.446687	0.382022
695	A7Z025	PRPF8 protein OS=Bos taurus GN=PRPF8 PE=2 SV=1	6.9032	1.34251	0.599312	2.24009	0.0250852	0.446687	0.382022
814	P62993 (+1)	Growth factor receptor-bound protein 2 OS=Homo sapiens GN=GRB2 PE=1 SV=1	4.75095	1.3308	0.596244	2.23197	0.025617	0.446687	0.382022
290	P32007	ADP/ATP translocase 3 OS=Bos taurus GN=SLC25A6 PE=1 SV=3	12.6834	2.09686	0.939826	2.23112	0.0256734	0.446687	0.382022
675	Q08DJ3	Far upstream element (FUSE) binding protein 1 OS=Bos taurus GN=FUBP1 PE=2 SV=1	7.44654	1.10238	0.495082	2.22666	0.0259699	0.446687	0.382022
211	E1BNR0	Uncharacterized protein OS=Bos taurus GN=APOB PE=1 SV=2	19.9332	1.58061	0.71086	2.22351	0.0261813	0.446687	0.382022
819	Q32PD5	40S ribosomal protein S19 OS=Bos taurus GN=RPS19 PE=2 SV=3	3.95583	2.06087	0.932569	2.20989	0.027113	0.446687	0.382022
260	P19803	Rho GDP-dissociation inhibitor 1 OS=Bos taurus GN=ARHGDIA PE=1 SV=3	20.4857	0.83547	0.37854	2.20709	0.0273079	0.446687	0.382022
177	F1MNG5	Ornithine carbamoyltransferase, mitochondrial OS=Bos taurus GN=OTC PE=1 SV=1	28.9833	0.751316	0.340522	2.20637	0.0273583	0.446687	0.382022
598	E1BLC0	Uncharacterized protein OS=Bos taurus GN=AGMAT PE=1 SV=1	8.10722	1.02169	0.465299	2.19576	0.0281088	0.450745	0.385493
415	Q3T160	Nucleophosmin OS=Bos taurus GN=NPM1 PE=2 SV=1	13.8789	-1.01569	0.468839	-2.16639	0.030281	0.477059	0.407997
126	E1BF59	Uncharacterized protein OS=Bos taurus GN=PLEC PE=1 SV=2	31.1229	1.61329	0.747799	2.15738	0.0309762	0.479596	0.410167
19	P08779	SWISS-PROT:P08779 Tax_Id=9606 Gene_Symbol=KRT16 Keratin, type I cytoskeletal 16	126.156	0.710931	0.331335	2.14566	0.0319003	0.485533	0.415244
319	Q3ZBG2 (+1)	AKR1C4 protein OS=Bos taurus GN=AKR1C4 PE=1 SV=1	15.6597	1.17543	0.553067	2.1253	0.0335619	0.499714	0.427372
607	Q3MHH4	Glutamine--tRNA ligase OS=Bos taurus GN=QARS PE=2 SV=1	6.50385	1.47086	0.693565	2.12073	0.0339449	0.499714	0.427372
908	E1BH78	Uncharacterized protein OS=Bos taurus GN=SNRNP200 PE=4 SV=1	3.60266	1.57987	0.749145	2.1089	0.0349534	0.50626	0.432971
556	A5D7C6 (+1)	PREP protein OS=Bos taurus GN=PREP PE=2 SV=1	10.4306	-1.53932	0.744747	-2.06691	0.038743	0.546833	0.46767
323	F1MTR1	Uncharacterized protein OS=Bos taurus GN=IQGAP2 PE=1 SV=2	13.8623	1.12972	0.552799	2.04364	0.0409892	0.546833	0.46767
140	P00432	Catalase OS=Bos taurus GN=CAT PE=1 SV=3	65.423	-1.18092	0.578566	-2.04111	0.0412399	0.546833	0.46767
774	Q24K14	Dehydrogenase/reductase (SDR family) member 7 OS=Bos taurus GN=DHRS7 PE=1 SV=1	5.27047	1.43048	0.700948	2.04078	0.0412724	0.546833	0.46767
59	Q3T0S5	Fructose-bisphosphate aldolase B OS=Bos taurus GN=ALDOB PE=2 SV=1	67.3251	0.801283	0.392685	2.04052	0.0412984	0.546833	0.46767
114	A6QNJ8 (+1)	GANAB protein (Fragment) OS=Bos taurus GN=GANAB PE=2 SV=1	54.257	-0.542164	0.266687	-2.03296	0.0420561	0.546833	0.46767
454	Q3SZ65	Eukaryotic initiation factor 4A-II OS=Bos taurus GN=EIF4A2 PE=2 SV=1	8.71289	1.33552	0.659279	2.02573	0.0427925	0.546833	0.46767
372	F1MG05 (+1)	Elongation factor 1-gamma OS=Bos taurus GN=EEF1G PE=4 SV=1	13.1511	0.763322	0.377042	2.0245	0.0429187	0.546833	0.46767
199	ENSEMBL:ENSBTAP00000024462	(Bos taurus) 47 kDa protein	43.0632	-0.900457	0.445455	-2.02143	0.0432351	0.546833	0.46767
614	Q3T0Y5	Proteasome subunit alpha type-2 OS=Bos taurus GN=PSMA2 PE=1 SV=3	9.57441	-0.791728	0.396386	-1.99737	0.0457853	0.571045	0.488377
541	Q3T0R1 (+1)	40S ribosomal protein S18 OS=Bos taurus GN=RPS18 PE=2 SV=3	8.01256	1.10982	0.560705	1.97933	0.047779	0.577213	0.493652
155	P38657	Protein disulfide-isomerase A3 OS=Bos taurus GN=PDIA3 PE=2 SV=1	23.0931	1.47629	0.749291	1.97026	0.048809	0.577213	0.493652
108	P63103	14-3-3 protein zeta/delta OS=Bos taurus GN=YWHAZ PE=1 SV=1	44.4301	0.577266	0.293683	1.96561	0.0493436	0.577213	0.493652
355	Q3T169	40S ribosomal protein S3 OS=Bos taurus GN=RPS3 PE=2 SV=1	10.237	1.53118	0.779226	1.965	0.0494143	0.577213	0.493652
226	Q58DM8	Enoyl-CoA hydratase, mitochondrial OS=Bos taurus GN=ECHS1 PE=2 SV=1	20.8488	0.969286	0.493448	1.96431	0.0494938	0.577213	0.493652
236	G5E5C8	Transaldolase OS=Bos taurus GN=TALDO1 PE=1 SV=1	21.5132	0.970664	0.497655	1.95048	0.0511195	0.588529	0.50333
102	Q5E947	Peroxiredoxin-1 OS=Bos taurus GN=PRDX1 PE=2 SV=1	48.2349	0.579782	0.298956	1.93936	0.0524581	0.596296	0.509973
268	Q1RMK2	TREMBL:Q1RMK2 (Bos taurus) IGHM protein	27.1385	-0.755673	0.391174	-1.93181	0.0533835	0.597378	0.510898
293	A6QLG5	40S ribosomal protein S9 OS=Bos taurus GN=RPS9 PE=2 SV=1	19.0174	0.813472	0.422734	1.92431	0.0543153	0.597378	0.510898
17	P02533	SWISS-PROT:P02533 Tax_Id=9606 Gene_Symbol=KRT14 Keratin, type I cytoskeletal 14	151.175	0.568485	0.295933	1.92099	0.0547326	0.597378	0.510898
187	P31039	Succinate dehydrogenase [ubiquinone] flavoprotein subunit, mitochondrial OS=Bos taurus GN=SDHA PE=1 SV=3	32.4981	-0.565081	0.295077	-1.91503	0.0554887	0.597378	0.510898
704	Q2HJ65	Core histone macro-H2A OS=Bos taurus GN=H2AFY PE=1 SV=1	6.10547	1.03337	0.540471	1.91197	0.0558794	0.597378	0.510898
200	M0QW25	Uncharacterized protein OS=Bos taurus GN=LOC527068 PE=4 SV=1	24.2521	0.734508	0.386218	1.90179	0.0571982	0.602302	0.515109
221	P80311	Peptidyl-prolyl cis-trans isomerase B OS=Bos taurus GN=PPIB PE=1 SV=4	27.8368	0.535293	0.282839	1.89257	0.0584151	0.602302	0.515109
572	A6QM10 (+1)	SLC27A5 protein OS=Bos taurus GN=SLC27A5 PE=2 SV=1	7.8048	0.998162	0.529409	1.88543	0.059372	0.602302	0.515109
1388	F6RJG0 (+1)	Uncharacterized protein OS=Bos taurus GN=HMGCS1 PE=1 SV=1	3.00016	-1.86651	0.990202	-1.88498	0.0594328	0.602302	0.515109
577	Q58DT1	60S ribosomal protein L7 OS=Bos taurus GN=RPL7 PE=2 SV=1	6.83515	1.56498	0.834329	1.87573	0.0606925	0.602302	0.515109
189	P48818	Very long-chain specific acyl-CoA dehydrogenase, mitochondrial OS=Bos taurus GN=ACADVL PE=2 SV=3	35.4764	-0.618962	0.330102	-1.87506	0.0607838	0.602302	0.515109
699	Q0IIA3	Sorcin OS=Bos taurus GN=SRI PE=2 SV=1	6.20599	1.14469	0.611075	1.87324	0.0610351	0.602302	0.515109
39	F4NAS1 (+1)	Heat shock 90 kDa protein 1 (Fragment) OS=Bos indicus GN=HSP90AB1 PE=3 SV=1	81.2218	1.12045	0.601314	1.86333	0.0624157	0.604056	0.51661
216	P04272	Annexin A2 OS=Bos taurus GN=ANXA2 PE=1 SV=2	15.101	1.94745	1.04611	1.86161	0.0626583	0.604056	0.51661
869	Q7YRZ7	Granzyme A OS=Bos taurus GN=GZMA PE=2 SV=1	3.96189	1.37535	0.7429	1.85132	0.0641232	0.604056	0.51661
507	E1BMP2	Uncharacterized protein OS=Bos taurus GN=SEC31A PE=4 SV=2	7.9051	1.09823	0.59579	1.84332	0.0652821	0.604056	0.51661
338	P12344	Aspartate aminotransferase, mitochondrial OS=Bos taurus GN=GOT2 PE=1 SV=2	18.0556	0.687159	0.373052	1.84199	0.065476	0.604056	0.51661
429	Q148N0	2-oxoglutarate dehydrogenase, mitochondrial OS=Bos taurus GN=OGDH PE=2 SV=1	8.63991	1.41222	0.767928	1.839	0.0659149	0.604056	0.51661
117	F1MYC9	Spectrin beta chain OS=Bos taurus GN=SPTBN1 PE=1 SV=1	59.4104	-0.846175	0.460857	-1.83609	0.0663446	0.604056	0.51661
410	A6QLS9	RAB10 protein OS=Bos taurus GN=RAB10 PE=1 SV=1	12.1943	0.741353	0.404651	1.83208	0.0669399	0.604056	0.51661
411	Q58DU5	Proteasome subunit alpha type-3 OS=Bos taurus GN=PSMA3 PE=1 SV=3	12.4011	0.681018	0.372993	1.82582	0.0678773	0.604056	0.51661
707	P79103	40S ribosomal protein S4 OS=Bos taurus GN=RPS4 PE=2 SV=3	4.73046	1.89258	1.0368	1.82541	0.0679395	0.604056	0.51661
340	A2I7N0	Serpin A3-4 OS=Bos taurus GN=SERPINA3-4 PE=3 SV=1	18.5358	1.18521	0.651332	1.81967	0.068809	0.605789	0.518091
1176	F1MW68 (+1)	Cathepsin Z OS=Bos taurus GN=CTSZ PE=3 SV=1	2.71108	1.39156	0.770202	1.80674	0.0708021	0.617284	0.527922
815	A4FV05	COL18A1 protein OS=Bos taurus GN=COL18A1 PE=2 SV=1	6.05548	1.51484	0.841071	1.80108	0.0716896	0.619012	0.5294
483	A4FUD3 (+1)	116 kDa U5 small nuclear ribonucleoprotein component OS=Bos taurus GN=EFTUD2 PE=2 SV=1	10.782	0.71431	0.398065	1.79446	0.0727402	0.622102	0.532042
91	P20004	Aconitate hydratase, mitochondrial OS=Bos taurus GN=ACO2 PE=1 SV=4	64.8604	-0.469626	0.262388	-1.78982	0.0734833	0.622528	0.532407
229	Q9TTK8	Creatine kinase U-type, mitochondrial OS=Bos taurus GN=CKMT1 PE=2 SV=1	39.8729	-0.777089	0.435265	-1.78532	0.074209	0.622801	0.532641
795	E1BLV6	Uncharacterized protein OS=Bos taurus GN=VARS PE=3 SV=2	4.37745	1.57939	0.892576	1.76947	0.0768149	0.638702	0.54624
578	A5D9C1	Amine oxidase OS=Bos taurus GN=MAOA PE=2 SV=1	8.46603	0.788705	0.450159	1.75206	0.0797635	0.652521	0.558058
1051	Q5XWC9	MHC class II antigen OS=Bos taurus GN=BoLA-DQB PE=2 SV=1	3.5541	-1.19798	0.684136	-1.75109	0.0799302	0.652521	0.558058
349	E1BPL8	Uncharacterized protein OS=Bos taurus GN=MME PE=4 SV=1	18.1856	-0.829303	0.481006	-1.7241	0.08469	0.665171	0.568876
263	P81187 (+1)	Complement factor B OS=Bos taurus GN=CFB PE=1 SV=2	29.0167	-0.559403	0.324647	-1.72311	0.0848684	0.665171	0.568876
390	Q0VCK0	Bifunctional purine biosynthesis protein PURH OS=Bos taurus GN=ATIC PE=2 SV=1	16.2119	-0.605742	0.352251	-1.71963	0.0854989	0.665171	0.568876
271	Q9TRY0	Peptidyl-prolyl cis-trans isomerase FKBP4 OS=Bos taurus GN=FKBP4 PE=1 SV=4	22.0834	0.727387	0.424219	1.71465	0.0864096	0.665171	0.568876
872	Q2KIT0	Protein HP-20 homolog OS=Bos taurus PE=2 SV=1	4.29735	1.07354	0.626165	1.71446	0.0864436	0.665171	0.568876
369	P15396	Ectonucleotide pyrophosphatase/phosphodiesterase family member 3 OS=Bos taurus GN=ENPP3 PE=1 SV=2	12.2045	1.03707	0.606352	1.71034	0.0872036	0.665171	0.568876
966	A5PKI3	Protein FAM3C OS=Bos taurus GN=FAM3C PE=2 SV=1	3.88019	1.1853	0.699866	1.69361	0.0903387	0.665171	0.568876
325	Q32L48	Histone H2B type 1-N OS=Bos taurus GN=HIST1H2BN PE=1 SV=3	15.2716	1.24049	0.734236	1.68949	0.0911254	0.665171	0.568876
1123	Q3T0I5	Mitochondrial fission 1 protein OS=Bos taurus GN=FIS1 PE=2 SV=1	3.14901	-1.09219	0.64903	-1.6828	0.0924139	0.665171	0.568876
401	Q3T189	Succinate dehydrogenase [ubiquinone] iron-sulfur subunit, mitochondrial OS=Bos taurus GN=SDHB PE=2 SV=1	14.1002	0.753267	0.448792	1.67843	0.0932632	0.665171	0.568876
659	F1MR63	Uncharacterized protein OS=Bos taurus GN=ACY1 PE=1 SV=2	12.1151	-0.965942	0.575669	-1.67795	0.0933575	0.665171	0.568876
621	P20072	Annexin A7 OS=Bos taurus GN=ANXA7 PE=1 SV=2	6.97513	0.79674	0.47599	1.67386	0.0941583	0.665171	0.568876
194	Q3MHL4	Adenosylhomocysteinase OS=Bos taurus GN=AHCY PE=2 SV=3	42.8037	-0.820713	0.491329	-1.6704	0.0948412	0.665171	0.568876
360	Q5E971	Transmembrane emp24 domain-containing protein 10 OS=Bos taurus GN=TMED10 PE=2 SV=1	12.9955	0.694623	0.416126	1.66926	0.095066	0.665171	0.568876
517	G1K1X0 (+1)	Cytochrome b-c1 complex subunit 1, mitochondrial OS=Bos taurus GN=UQCRC1 PE=4 SV=1	13.689	-0.86706	0.51953	-1.66893	0.0951308	0.665171	0.568876
949	E1BNQ9	Uncharacterized protein OS=Bos taurus GN=HNRNPUL2 PE=1 SV=1	3.57383	1.2439	0.746114	1.66717	0.0954814	0.665171	0.568876
57	F1ML89	Uncharacterized protein OS=Bos taurus GN=CPS1 PE=1 SV=2	67.5832	0.623769	0.374611	1.66511	0.0958908	0.665171	0.568876
545	E1BFV0	Uncharacterized protein OS=Bos taurus GN=KPNB1 PE=1 SV=2	11.029	-0.653757	0.392739	-1.66461	0.0959907	0.665171	0.568876
58	Q3SZP7 (+1)	Villin-1 OS=Bos taurus GN=VIL1 PE=2 SV=3	60.4862	0.975714	0.586719	1.663	0.0963125	0.665171	0.568876
306	F1N7I5	Uncharacterized protein OS=Bos taurus GN=NUMA1 PE=1 SV=2	22.1444	-0.928851	0.560456	-1.65731	0.0974562	0.665171	0.568876
489	Q3SZB4	Medium-chain specific acyl-CoA dehydrogenase, mitochondrial OS=Bos taurus GN=ACADM PE=2 SV=1	11.2063	0.764428	0.46161	1.656	0.0977214	0.665171	0.568876
873	V6F7Q8	Beta-carotene dioxygenase 2 OS=Bos taurus GN=BCO2 PE=3 SV=1	4.88503	-1.19072	0.720234	-1.65324	0.0982819	0.665171	0.568876
311	Q3ZBF6	Short-chain specific acyl-CoA dehydrogenase, mitochondrial OS=Bos taurus GN=ACADS PE=1 SV=1	18.3602	0.60952	0.370818	1.64372	0.100235	0.665171	0.568876
452	A6QQT4	Aldehyde dehydrogenase OS=Bos taurus GN=ALDH3A2 PE=1 SV=1	18.5858	-1.0053	0.611773	-1.64326	0.100328	0.665171	0.568876
860	A5D977	RALB protein OS=Bos taurus GN=RALB PE=2 SV=1	5.9487	1.07162	0.652193	1.64311	0.10036	0.665171	0.568876
377	Q1LZF6	Acyl-CoA synthetase long-chain family member 5 OS=Bos taurus GN=ACSL5 PE=1 SV=1	12.05	1.12612	0.687186	1.63875	0.101266	0.665171	0.568876
439	P01966 (+1)	Hemoglobin subunit alpha OS=Bos taurus GN=HBA PE=1 SV=2	13.1539	0.84364	0.515354	1.63701	0.101628	0.665171	0.568876
287	Q5MYB8	Carboxylic ester hydrolase OS=Bos taurus GN=BREH1 PE=1 SV=1	24.3892	-0.700268	0.428512	-1.63419	0.10222	0.665171	0.568876
714	A7MBA2	PSMD1 protein OS=Bos taurus GN=PSMD1 PE=1 SV=1	5.38295	1.20203	0.738737	1.62714	0.103708	0.669995	0.573003
83	Q0IIL6	Hydroxysteroid (17-beta) dehydrogenase 4 OS=Bos taurus GN=HSD17B4 PE=1 SV=1	56.8899	0.677827	0.417794	1.6224	0.104718	0.670272	0.573239
832	Q3SZ20	Serine hydroxymethyltransferase, mitochondrial OS=Bos taurus GN=SHMT2 PE=2 SV=1	8.2272	-1.09232	0.677438	-1.61243	0.106868	0.670272	0.573239
664	F1MX97	Uncharacterized protein OS=Bos taurus PE=4 SV=2	6.21033	0.829184	0.516542	1.60526	0.108436	0.670272	0.573239
49	A6QLN6	MYH11 protein OS=Bos taurus GN=MYH11 PE=2 SV=1	141.018	-1.08537	0.676663	-1.604	0.108714	0.670272	0.573239
524	Q2KJ32	Selenium-binding protein 1 OS=Bos taurus GN=SELENBP1 PE=1 SV=1	14.3815	-0.908917	0.567199	-1.60246	0.109053	0.670272	0.573239
329	Q3ZBG1	RAB14 protein OS=Bos taurus GN=RAB14 PE=1 SV=2	15.6457	0.593186	0.37068	1.60026	0.10954	0.670272	0.573239
741	P12763 (+1)	Alpha-2-HS-glycoprotein OS=Bos taurus GN=AHSG PE=1 SV=2	5.86705	0.926863	0.579604	1.59913	0.109791	0.670272	0.573239
313	F1MSZ6	Antithrombin-III OS=Bos taurus GN=SERPINC1 PE=3 SV=1	26.6386	-0.866056	0.542107	-1.59757	0.110138	0.670272	0.573239
399	E1BP91	Aminopeptidase OS=Bos taurus GN=NPEPPS PE=1 SV=2	10.5975	1.2987	0.814214	1.59504	0.110703	0.670272	0.573239
156	P68252	14-3-3 protein gamma OS=Bos taurus GN=YWHAG PE=1 SV=2	35.3047	0.697404	0.438951	1.5888	0.112106	0.670272	0.573239
1467	A0A140T850	Glutathione synthetase OS=Bos taurus GN=GSS PE=3 SV=1	2.64115	-1.18055	0.744989	-1.58466	0.113045	0.670272	0.573239
481	A0A140T886 (+1)	Coatomer subunit gamma OS=Bos taurus GN=COPG1 PE=3 SV=1	8.92806	0.843992	0.532673	1.58445	0.113092	0.670272	0.573239
165	O11993	Uncharacterized protein OS=Bovine viral diarrhea virus PE=4 SV=1	26.2379	0.877706	0.55537	1.5804	0.114016	0.670272	0.573239
1187	A4FUC5 (+1)	Acetyl-coenzyme A synthetase OS=Bos taurus GN=ACSS1 PE=2 SV=1	4.58288	-1.29244	0.820419	-1.57534	0.115179	0.670272	0.573239
209	P48644	Retinal dehydrogenase 1 OS=Bos taurus GN=ALDH1A1 PE=1 SV=3	43.4807	-0.851045	0.540563	-1.57437	0.115402	0.670272	0.573239
691	O46375	Transthyretin OS=Bos taurus GN=TTR PE=1 SV=1	6.33107	-0.93842	0.599462	-1.56544	0.117481	0.670272	0.573239
152	Q3T145	Malate dehydrogenase, cytoplasmic OS=Bos taurus GN=MDH1 PE=2 SV=3	30.6087	0.574903	0.367453	1.56456	0.117686	0.670272	0.573239
892	F1MI95	Uncharacterized protein OS=Bos taurus GN=ERMP1 PE=4 SV=2	5.18029	-1.07126	0.685145	-1.56355	0.117924	0.670272	0.573239
685	Q07130	UTP--glucose-1-phosphate uridylyltransferase OS=Bos taurus GN=UGP2 PE=1 SV=2	5.36793	1.0965	0.702622	1.56059	0.118621	0.670272	0.573239
75	F1N169	Uncharacterized protein OS=Bos taurus GN=FLNA PE=1 SV=2	99.673	-0.974409	0.624483	-1.56034	0.118678	0.670272	0.573239
332	P00921	Carbonic anhydrase 2 OS=Bos taurus GN=CA2 PE=1 SV=3	11.933	0.823063	0.534551	1.53973	0.123627	0.672929	0.575512
215	Q95140	60S acidic ribosomal protein P0 OS=Bos taurus GN=RPLP0 PE=2 SV=3	25.5681	0.438413	0.28476	1.53959	0.12366	0.672929	0.575512
461	A0PCH9	Caspase-1 (Fragment) OS=Bos taurus GN=Casp1 PE=2 SV=1	11.7117	0.64644	0.420654	1.53675	0.124355	0.672929	0.575512
768	F1N6U4	Uncharacterized protein OS=Bos taurus GN=SEPT9 PE=3 SV=2	6.24074	0.949303	0.619327	1.5328	0.125326	0.672929	0.575512
309	Q3SZK8	Na(+)/H(+) exchange regulatory cofactor NHE-RF1 OS=Bos taurus GN=SLC9A3R1 PE=2 SV=1	14.914	0.714612	0.467882	1.52733	0.126678	0.672929	0.575512
496	Q08E20	S-formylglutathione hydrolase OS=Bos taurus GN=ESD PE=2 SV=1	10.421	0.612723	0.402585	1.52197	0.128016	0.672929	0.575512
722	Q148C9	Heme-binding protein 1 OS=Bos taurus GN=HEBP1 PE=2 SV=1	6.10315	0.877577	0.576628	1.52191	0.128031	0.672929	0.575512
158	Q3T101	IGL@ protein OS=Bos taurus GN=IGL@ PE=1 SV=1	29.0953	0.664211	0.436765	1.52075	0.128322	0.672929	0.575512
1225	F1MLX9	Uncharacterized protein OS=Bos taurus GN=GDA PE=1 SV=2	2.74536	-1.32505	0.871644	-1.52017	0.128468	0.672929	0.575512
929	Q3ZC13	AP-2 complex subunit mu OS=Bos taurus GN=AP2M1 PE=2 SV=1	4.70085	0.977267	0.644067	1.51734	0.129181	0.672929	0.575512
1208	A5PJN2	ERO1-like protein alpha OS=Bos taurus GN=ERO1A PE=2 SV=1	2.33078	-1.11863	0.737849	-1.51608	0.1295	0.672929	0.575512
9	P08728	Keratin, type I cytoskeletal 19 OS=Bos taurus GN=KRT19 PE=2 SV=1	227.551	0.491283	0.324262	1.51508	0.129753	0.672929	0.575512
149	F1N338	Uncharacterized protein OS=Bos taurus GN=HADH PE=1 SV=1	35.1664	0.549408	0.364817	1.50598	0.132072	0.672929	0.575512
939	A5PJY9	CPNE3 protein OS=Bos taurus GN=CPNE3 PE=1 SV=1	5.99833	-0.931573	0.61928	-1.50428	0.132508	0.672929	0.575512
4	P05786	Keratin, type II cytoskeletal 8 OS=Bos taurus GN=KRT8 PE=2 SV=3	386.025	0.498104	0.331767	1.50137	0.133261	0.672929	0.575512
504	F1MYN2	Uncharacterized protein OS=Bos taurus GN=CGN PE=4 SV=2	8.58233	1.15591	0.772961	1.49543	0.134803	0.672929	0.575512
422	G5E5N3 (+1)	ATP-dependent RNA helicase A OS=Bos taurus GN=DHX9 PE=4 SV=1	10.4258	0.988484	0.661062	1.4953	0.134837	0.672929	0.575512
219	A5D7Q2	Putative uncharacterized protein OS=Bos taurus PE=2 SV=1	36.8085	-0.696524	0.467018	-1.49143	0.135849	0.672929	0.575512
71	F1MEN8	Protein disulfide-isomerase A4 OS=Bos taurus GN=PDIA4 PE=3 SV=1	78.3777	-0.30336	0.203611	-1.48989	0.136252	0.672929	0.575512
247	P20000	Aldehyde dehydrogenase, mitochondrial OS=Bos taurus GN=ALDH2 PE=1 SV=2	39.171	-0.964124	0.648076	-1.48767	0.136838	0.672929	0.575512
843	E1BFQ6	Uncharacterized protein OS=Bos taurus GN=ITGA6 PE=1 SV=1	4.65842	0.812391	0.547127	1.48483	0.137589	0.672929	0.575512
698	Q58DK5	Delta-aminolevulinic acid dehydratase OS=Bos taurus GN=ALAD PE=2 SV=1	6.08588	0.864329	0.58297	1.48263	0.138172	0.672929	0.575512
361	P23004	Cytochrome b-c1 complex subunit 2, mitochondrial OS=Bos taurus GN=UQCRC2 PE=1 SV=2	23.2084	-0.857871	0.579411	-1.48059	0.138716	0.672929	0.575512
1392	F1MF50	Rho-associated protein kinase OS=Bos taurus GN=ROCK1 PE=3 SV=2	4.75435	-1.37206	0.927547	-1.47924	0.139077	0.672929	0.575512
792	Q5E959	Serine-threonine kinase receptor-associated protein OS=Bos taurus GN=STRAP PE=2 SV=1	5.40299	-0.845307	0.572311	-1.47701	0.139674	0.672929	0.575512
74	A7Z014	Transketolase OS=Bos taurus GN=TKT PE=1 SV=1	72.6343	-0.569118	0.385815	-1.47511	0.140184	0.672929	0.575512
638	C3V9V7	RNP24 OS=Bos taurus GN=TMED2 PE=3 SV=1	7.45289	0.709564	0.481108	1.47485	0.140252	0.672929	0.575512
404	A4FV54	Ras-related protein Rab-8A OS=Bos taurus GN=RAB8A PE=2 SV=1	11.9161	0.847088	0.574383	1.47478	0.140272	0.672929	0.575512
24	P60710 (+1)	Actin, cytoplasmic 1 OS=Mus musculus GN=Actb PE=1 SV=1	170.533	-0.533498	0.362393	-1.47215	0.14098	0.672929	0.575512
81	E1BFB0	Uncharacterized protein OS=Bos taurus GN=SPTAN1 PE=1 SV=2	85.5031	-0.682538	0.464391	-1.46975	0.14163	0.672929	0.575512
441	P35705	Thioredoxin-dependent peroxide reductase, mitochondrial OS=Bos taurus GN=PRDX3 PE=1 SV=2	12.2339	0.530141	0.362545	1.46227	0.143666	0.679011	0.580714
277	A6QPD5	UDP-glucuronosyltransferase OS=Bos taurus GN=LOC781988 PE=1 SV=1	19.1955	0.794292	0.545544	1.45596	0.145403	0.681062	0.582468
770	Q0P594	Serine/threonine-protein phosphatase 2A catalytic subunit beta isoform OS=Bos taurus GN=PPP2CB PE=1 SV=1	5.61611	0.709345	0.489499	1.44912	0.147303	0.681062	0.582468
585	Q28034	Glucosidase 2 subunit beta OS=Bos taurus GN=PRKCSH PE=2 SV=1	7.08856	0.810983	0.56083	1.44604	0.148166	0.681062	0.582468
15	A6QQQ9	Keratin, type I cytoskeletal 20 OS=Bos taurus GN=KRT20 PE=2 SV=2	153.107	0.604575	0.419391	1.44155	0.149428	0.681062	0.582468
1144	Q3ZBV3	Protein mago nashi homolog OS=Bos taurus GN=MAGOH PE=2 SV=1	4.68579	1.01074	0.704457	1.43478	0.151351	0.681062	0.582468
471	E1BCW3	ATP-dependent 6-phosphofructokinase OS=Bos taurus GN=PFKP PE=3 SV=2	10.2724	0.689343	0.48121	1.43252	0.151995	0.681062	0.582468
531	Q1LZH1	Mitochondrial amidoxime reducing component 2 OS=Bos taurus GN=MARC2 PE=2 SV=1	8.44986	1.19773	0.837065	1.43087	0.152467	0.681062	0.582468
927	G5E534	Ribose-5-phosphate isomerase OS=Bos taurus GN=RPIA PE=3 SV=1	4.38116	0.863134	0.60349	1.43024	0.152649	0.681062	0.582468
757	Q30265 (+2)	BoLA-DR-alpha (Fragment) OS=Bos taurus GN=BoLA-DRA PE=2 SV=1	7.14355	-0.810709	0.566919	-1.43003	0.152709	0.681062	0.582468
1189	F1MHN8 (+1)	CD166 antigen OS=Bos taurus GN=ALCAM PE=4 SV=2	3.84052	-1.24324	0.869605	-1.42966	0.152814	0.681062	0.582468
877	A6QQP4	SCARB2 protein OS=Bos taurus GN=SCARB2 PE=1 SV=1	5.51892	-0.784078	0.548605	-1.42922	0.152941	0.681062	0.582468
964	P10881	Lupus La protein homolog OS=Bos taurus GN=SSB PE=2 SV=2	5.7647	-0.874083	0.611968	-1.42832	0.153201	0.681062	0.582468
1140	H7BWW0	Coronin OS=Bos taurus GN=CORO1B PE=1 SV=1	5.27768	-1.30466	0.919592	-1.41873	0.155977	0.687159	0.587681
1131	F1MRI2	Mitochondrial import inner membrane translocase subunit Tim21 OS=Bos taurus GN=TIMM21 PE=4 SV=1	3.53258	1.06425	0.750371	1.4183	0.156103	0.687159	0.587681
724	F1MW47	UDP-glucuronosyltransferase OS=Bos taurus GN=UGT2A3 PE=3 SV=1	4.79102	1.12647	0.798593	1.41057	0.158373	0.69375	0.593318
721	E1BA17	Uncharacterized protein OS=Bos taurus GN=COL14A1 PE=1 SV=2	10.1721	-1.47411	1.048	-1.40659	0.159549	0.694253	0.593748
1271	Q5E9T9	tRNA-splicing ligase RtcB homolog OS=Bos taurus GN=RTCB PE=2 SV=1	3.9925	-1.27137	0.904918	-1.40496	0.160034	0.694253	0.593748
70	Q0VCX2	78 kDa glucose-regulated protein OS=Bos taurus GN=HSPA5 PE=2 SV=1	65.4952	0.435122	0.311843	1.39532	0.162918	0.698863	0.597691
331	A6H742	Plastin-1 OS=Bos taurus GN=PLS1 PE=2 SV=1	12.0897	1.01107	0.724879	1.39481	0.163072	0.698863	0.597691
555	F1MKS3	Uncharacterized protein OS=Bos taurus PE=1 SV=2	13.9602	-0.899153	0.645191	-1.39362	0.163431	0.698863	0.597691
692	F1MPH9 (+1)	Caprin-1 OS=Bos taurus GN=CAPRIN1 PE=4 SV=2	7.41663	-0.736162	0.534588	-1.37706	0.168493	0.710074	0.607279
1258	G3X6W2	Uncharacterized protein OS=Bos taurus GN=RAD50 PE=4 SV=1	2.50343	-1.09884	0.799421	-1.37455	0.169272	0.710074	0.607279
571	Q2HJG5	Vacuolar protein sorting-associated protein 35 OS=Bos taurus GN=VPS35 PE=2 SV=1	7.88777	0.690638	0.502875	1.37338	0.169634	0.710074	0.607279
68	F1MGZ5	Uncharacterized protein OS=Bos taurus GN=CLCA1 PE=1 SV=2	87.0952	-0.554282	0.405454	-1.36707	0.171605	0.710074	0.607279
811	E1BPK6	Uncharacterized protein OS=Bos taurus GN=MYO6 PE=4 SV=2	3.33152	1.56261	1.14328	1.36677	0.171698	0.710074	0.607279
889	F1MHM5 (+1)	Tyrosine--tRNA ligase OS=Bos taurus GN=YARS PE=3 SV=1	4.82256	0.999784	0.732072	1.36569	0.172036	0.710074	0.607279
428	F1MZD5	Dehydrogenase/reductase SDR family member 4 OS=Bos taurus GN=DHRS4 PE=4 SV=2	12.2192	0.561607	0.412767	1.36059	0.173643	0.710074	0.607279
1070	P55906	Transforming growth factor-beta-induced protein ig-h3 OS=Bos taurus GN=TGFBI PE=1 SV=2	4.92222	-1.22311	0.90046	-1.35831	0.174364	0.710074	0.607279
54	Q6NXH9	TREMBL:Q6NXH9 Tax_Id=10090 Gene_Symbol=Krt73 Keratin 73	59.7156	1.2164	0.897408	1.35546	0.17527	0.710074	0.607279
384	Q29RK1	Citrate synthase, mitochondrial OS=Bos taurus GN=CS PE=1 SV=1	20.3457	-0.647019	0.47763	-1.35464	0.175531	0.710074	0.607279
780	P33097	Aspartate aminotransferase, cytoplasmic OS=Bos taurus GN=GOT1 PE=1 SV=3	8.07148	-0.886526	0.654961	-1.35356	0.175878	0.710074	0.607279
92	Q28035	Glutathione S-transferase A1 OS=Bos taurus GN=GSTA1 PE=2 SV=3	52.8725	0.759559	0.563413	1.34814	0.177613	0.710074	0.607279
14	P04259	SWISS-PROT:P04259 Tax_Id=9606 Gene_Symbol=KRT6B Keratin, type II cytoskeletal 6B	158.802	0.44554	0.330633	1.34754	0.177807	0.710074	0.607279
1284	Q08DM8	Translin OS=Bos taurus GN=TSN PE=2 SV=1	2.87608	-1.26896	0.944239	-1.34389	0.178983	0.710074	0.607279
373	Q3T172	ECH1 protein (Fragment) OS=Bos taurus GN=ECH1 PE=2 SV=1	11.7144	0.698444	0.520386	1.34217	0.179542	0.710074	0.607279
270	Q3ZBD7	Glucose-6-phosphate isomerase OS=Bos taurus GN=GPI PE=2 SV=4	37.754	-0.796377	0.595534	-1.33725	0.181141	0.710074	0.607279
230	A1A4N9 (+1)	Nucleoside diphosphate kinase OS=Bos taurus GN=NME1 PE=2 SV=1	22.8785	0.521759	0.390277	1.33689	0.181257	0.710074	0.607279
11	P13647	SWISS-PROT:P13647 Tax_Id=9606 Gene_Symbol=KRT5 Keratin, type II cytoskeletal 5	168.44	0.415505	0.311472	1.334	0.182203	0.710074	0.607279
1102	A6QPR1 (+1)	PCYOX1 protein OS=Bos taurus GN=PCYOX1 PE=2 SV=1	4.93928	-1.09484	0.820767	-1.33392	0.18223	0.710074	0.607279
95	Q32LG3	Malate dehydrogenase, mitochondrial OS=Bos taurus GN=MDH2 PE=1 SV=1	53.1409	0.334389	0.2507	1.33382	0.182262	0.710074	0.607279
182	Q3T0Q4	Nucleoside diphosphate kinase B OS=Bos taurus GN=NME2 PE=1 SV=1	27.5903	0.55782	0.42099	1.32502	0.185165	0.710074	0.607279
758	A5D7D9	DHX15 protein OS=Bos taurus GN=DHX15 PE=1 SV=1	6.85012	0.907691	0.686074	1.32302	0.185828	0.710074	0.607279
599	P54149	Mitochondrial peptide methionine sulfoxide reductase OS=Bos taurus GN=MSRA PE=1 SV=2	8.68795	0.778514	0.588911	1.32196	0.186183	0.710074	0.607279
1074	Q3T0X6	40S ribosomal protein S16 OS=Bos taurus GN=RPS16 PE=2 SV=3	3.56364	1.22166	0.924285	1.32174	0.186255	0.710074	0.607279
995	G3X6P5 (+1)	Vacuolar protein sorting-associated protein 29 OS=Bos taurus GN=VPS29 PE=3 SV=1	3.36677	0.844288	0.640987	1.31717	0.187782	0.710074	0.607279
274	Q86YZ3	SWISS-PROT:Q86YZ3 Tax_Id=9606 Gene_Symbol=HRNR Hornerin	20.6721	-0.811073	0.616372	-1.31588	0.188214	0.710074	0.607279
666	Q3SZC2	Proteasome subunit beta type-9 OS=Bos taurus GN=PSMB9 PE=1 SV=1	6.74596	0.598998	0.455427	1.31524	0.188428	0.710074	0.607279
762	F1N1G7	Kinesin-like protein OS=Bos taurus GN=KIF5B PE=1 SV=2	4.69673	0.977403	0.743996	1.31372	0.18894	0.710074	0.607279
141	A0A140T894 (+1)	14-3-3 protein beta/alpha OS=Bos taurus GN=YWHAB PE=3 SV=1	33.7216	0.55242	0.420542	1.31359	0.188984	0.710074	0.607279
985	Q148J4	RAB2A, member RAS oncogene family OS=Bos taurus GN=RAB2A PE=2 SV=1	4.17053	0.741275	0.5677	1.30575	0.191637	0.717043	0.613239
342	F1N2J9	Ras-related protein Rab-8B OS=Bos taurus GN=RAB8B PE=4 SV=1	13.8575	0.754608	0.585556	1.2887	0.197501	0.735917	0.629381
1037	A7E3T7	S-adenosylmethionine synthase OS=Bos taurus GN=MAT2A PE=1 SV=1	3.77299	-0.973036	0.764208	-1.27326	0.202926	0.748799	0.640398
409	A4FUA8	F-actin-capping protein subunit alpha-1 OS=Bos taurus GN=CAPZA1 PE=2 SV=1	13.5236	-0.645315	0.507721	-1.271	0.203727	0.748799	0.640398
952	Q3SZ18 (+1)	Hypoxanthine-guanine phosphoribosyltransferase OS=Bos taurus GN=HPRT1 PE=2 SV=3	4.0297	0.828006	0.651472	1.27098	0.203737	0.748799	0.640398
817	Q3ZCA2	Cleavage and polyadenylation specificity factor subunit 5 OS=Bos taurus GN=NUDT21 PE=2 SV=1	5.31661	0.777614	0.612578	1.26941	0.204294	0.748799	0.640398
1130	H7BWW2	Beta-hexosaminidase OS=Bos taurus GN=HEXB PE=3 SV=1	5.64251	1.23188	0.974438	1.26419	0.206161	0.7501	0.641511
716	Q3SZ43	Ubiquitin-conjugating enzyme E2 variant 2 OS=Bos taurus GN=UBE2V2 PE=2 SV=3	7.36857	0.703809	0.55692	1.26375	0.206319	0.7501	0.641511
171	Q5EA61	Creatine kinase B-type OS=Bos taurus GN=CKB PE=1 SV=1	41.4602	-0.546004	0.434532	-1.25653	0.208923	0.756504	0.646988
1157	J9QDU2	Periostin variant 6 OS=Bos taurus PE=2 SV=1	3.86559	-0.895101	0.715651	-1.25075	0.211025	0.759603	0.649639
850	A5PJZ1	Calcium-binding mitochondrial carrier protein SCaMC-1 OS=Bos taurus GN=SLC25A24 PE=2 SV=1	3.10954	1.42543	1.14077	1.24953	0.211471	0.759603	0.649639
786	F1MJS9	Uncharacterized protein OS=Bos taurus GN=PTPRC PE=1 SV=2	6.27798	-0.698116	0.560177	-1.24624	0.212676	0.760889	0.650738
316	F8UZU9 (+1)	40S ribosomal protein SA OS=Bos taurus GN=RPSA PE=2 SV=1	17.4089	0.466489	0.376948	1.23754	0.215886	0.767843	0.656686
301	P79136	F-actin-capping protein subunit beta OS=Bos taurus GN=CAPZB PE=1 SV=1	17.8209	0.510317	0.413205	1.23502	0.216822	0.767843	0.656686
610	F1MM34	Catenin alpha-1 OS=Bos taurus GN=CTNNA1 PE=4 SV=2	5.34219	1.19396	0.967518	1.23405	0.217185	0.767843	0.656686
723	E1B748	Uncharacterized protein OS=Bos taurus GN=HYOU1 PE=1 SV=1	3.92229	1.38686	1.12901	1.22839	0.2193	0.770598	0.659042
118	Q0VCZ8	Acyl-CoA synthetase long-chain family member 1 OS=Bos taurus GN=ACSL1 PE=1 SV=1	45.1733	0.440177	0.359176	1.22552	0.22038	0.770598	0.659042
509	Q5E973	60S ribosomal protein L18 OS=Bos taurus GN=RPL18 PE=2 SV=3	7.15331	0.9133	0.745492	1.2251	0.220539	0.770598	0.659042
111	Q5E956	Triosephosphate isomerase OS=Bos taurus GN=TPI1 PE=2 SV=3	41.2003	0.411845	0.33828	1.21747	0.223427	0.777663	0.665084
766	Q3ZBZ8	Stress-induced-phosphoprotein 1 OS=Bos taurus GN=STIP1 PE=2 SV=1	7.17734	0.936037	0.770577	1.21472	0.224472	0.778286	0.665617
919	Q58D08	Pyrroline-5-carboxylate reductase 3 OS=Bos taurus GN=PYCRL PE=2 SV=1	4.99676	0.770096	0.639239	1.20471	0.228316	0.787365	0.673381
1100	Q0VCE8 (+4)	CEACAM8 protein OS=Bos taurus GN=CEACAM8 PE=2 SV=1	3.0972	0.939886	0.781087	1.20331	0.228858	0.787365	0.673381
400	Q2HJ86	Tubulin alpha-1D chain OS=Bos taurus GN=TUBA1D PE=1 SV=1	7.56625	2.06905	1.72407	1.2001	0.230101	0.787365	0.673381
514	A1A4J1	ATP-dependent 6-phosphofructokinase, liver type OS=Bos taurus GN=PFKL PE=2 SV=1	10.1318	0.578874	0.483762	1.19661	0.231459	0.787365	0.673381
619	F1MTF4	Uncharacterized protein OS=Bos taurus GN=GZMB PE=3 SV=1	7.50337	0.873321	0.729956	1.1964	0.23154	0.787365	0.673381
576	A0A140T8D2 (+1)	Integrin beta OS=Bos taurus GN=ITGB1 PE=1 SV=1	9.74581	-0.71888	0.60197	-1.19421	0.232395	0.787365	0.673381
825	A7MB45 (+1)	Acyl-CoA synthetase short-chain family member 3, mitochondrial OS=Bos taurus GN=ACSS3 PE=2 SV=1	5.24367	0.640881	0.537614	1.19208	0.233228	0.787365	0.673381
163	G3N0I4 (+1)	Cytosol aminopeptidase OS=Bos taurus GN=LAP3 PE=1 SV=1	52.7289	-0.711061	0.600961	-1.18321	0.236727	0.796184	0.680923
380	Q3T166	Mucosal pentraxin OS=Bos taurus GN=MPTX PE=2 SV=1	18.2447	-0.734727	0.624934	-1.17569	0.23972	0.800799	0.684871
482	O02675	Dihydropyrimidinase-related protein 2 OS=Bos taurus GN=DPYSL2 PE=1 SV=1	18.5846	-0.986729	0.83957	-1.17528	0.239883	0.800799	0.684871
343	F1N7W0	Uncharacterized protein OS=Bos taurus GN=MGC152281 PE=4 SV=1	11.6322	0.847702	0.725431	1.16855	0.242585	0.80682	0.69002
506	P55859	Purine nucleoside phosphorylase OS=Bos taurus GN=PNP PE=1 SV=3	8.97166	0.665109	0.572362	1.16204	0.245218	0.80892	0.691816
1104	G3N342	Uncharacterized protein OS=Bos taurus GN=IGHE PE=4 SV=1	3.38189	-1.04989	0.904621	-1.16059	0.245809	0.80892	0.691816
660	P51122	Acidic leucine-rich nuclear phosphoprotein 32 family member A OS=Bos taurus GN=ANP32A PE=1 SV=2	8.33477	0.643642	0.555434	1.15881	0.246534	0.80892	0.691816
240	P13696	Phosphatidylethanolamine-binding protein 1 OS=Bos taurus GN=PEBP1 PE=1 SV=2	21.8509	0.455289	0.393131	1.15811	0.24682	0.80892	0.691816
257	Q3SZB7	Fructose-1,6-bisphosphatase 1 OS=Bos taurus GN=FBP1 PE=2 SV=3	22.0753	0.355026	0.30785	1.15324	0.248811	0.81248	0.69486
464	G3X6L7	Uncharacterized protein OS=Bos taurus GN=PECR PE=1 SV=1	10.5221	0.529094	0.460279	1.14951	0.250346	0.813923	0.696095
558	A5PK39 (+1)	Tripeptidyl-peptidase 2 OS=Bos taurus GN=TPP2 PE=2 SV=1	8.29573	0.785433	0.687883	1.14181	0.253532	0.813923	0.696095
948	A2VE28	Butyrophilin family member OS=Bos taurus GN=LOC525599 PE=1 SV=1	6.60555	-0.732907	0.642929	-1.13995	0.254307	0.813923	0.696095
847	A5D9G1 (+2)	UDP-N-acteylglucosamine pyrophosphorylase 1 OS=Bos taurus GN=UAP1 PE=2 SV=1	4.77643	0.785789	0.689505	1.13964	0.254435	0.813923	0.696095
634	F1MD73	Uncharacterized protein OS=Bos taurus PE=1 SV=2	6.13932	0.649505	0.570616	1.13825	0.255015	0.813923	0.696095
844	Q5E966	Eukaryotic translation initiation factor 3 subunit I OS=Bos taurus GN=EIF3I PE=2 SV=1	4.62745	0.747345	0.657025	1.13747	0.255342	0.813923	0.696095
640	F1MZ38 (+1)	Succinate--CoA ligase [ADP/GDP-forming] subunit alpha, mitochondrial OS=Bos taurus GN=SUCLG1 PE=3 SV=1	6.15754	1.01234	0.8911	1.13606	0.255933	0.813923	0.696095
633	A6QR21 (+1)	Mitochondrial carrier homolog 2 OS=Bos taurus GN=MTCH2 PE=2 SV=1	6.79983	0.532506	0.469295	1.13469	0.256504	0.813923	0.696095
201	P04346	Hemoglobin subunit beta-A OS=Bos javanicus PE=1 SV=1	27.1309	0.441933	0.390567	1.13152	0.257838	0.814522	0.696607
80	Q08DA1	Sodium/potassium-transporting ATPase subunit alpha-1 OS=Bos taurus GN=ATP1A1 PE=1 SV=1	56.1729	0.409628	0.362526	1.12993	0.258507	0.814522	0.696607
1025	A5D7U9	DCPS protein OS=Bos taurus GN=DCPS PE=2 SV=1	2.5295	0.992695	0.882386	1.12501	0.260584	0.817467	0.699126
116	A7E3Q2	Heat shock 70kDa protein 1A OS=Bos taurus GN=HSPA2 PE=2 SV=1	24.1059	1.63188	1.45713	1.11993	0.262742	0.817467	0.699126
735	A6QL88	Phosphatidylinositide phosphatase SAC1 OS=Bos taurus GN=SACM1L PE=2 SV=1	8.31266	0.619294	0.555769	1.1143	0.26515	0.817467	0.699126
64	Q95M18	Endoplasmin OS=Bos taurus GN=HSP90B1 PE=2 SV=1	77.7112	0.396321	0.357119	1.10977	0.267096	0.817467	0.699126
629	E1BEK9	Uncharacterized protein OS=Bos taurus GN=UPF1 PE=4 SV=2	7.94871	-0.713675	0.644224	-1.10781	0.267946	0.817467	0.699126
328	P35605	Coatomer subunit beta' OS=Bos taurus GN=COPB2 PE=1 SV=3	15.0826	0.517794	0.467634	1.10726	0.26818	0.817467	0.699126
479	Q3T0R7	3-ketoacyl-CoA thiolase, mitochondrial OS=Bos taurus GN=ACAA2 PE=2 SV=1	14.8764	-0.570439	0.516158	-1.10516	0.269089	0.817467	0.699126
1111	F1N1S0	Single-stranded DNA-binding protein OS=Bos taurus GN=SSBP1 PE=3 SV=1	3.18284	-0.94071	0.852106	-1.10398	0.269601	0.817467	0.699126
214	Q2KJH9	4-trimethylaminobutyraldehyde dehydrogenase OS=Bos taurus GN=ALDH9A1 PE=2 SV=1	28.6169	0.324887	0.295947	1.09779	0.272296	0.817467	0.699126
596	A4FUZ1	Lactoylglutathione lyase OS=Bos taurus GN=GLO1 PE=1 SV=1	9.40752	0.543103	0.497719	1.09118	0.275192	0.817467	0.699126
727	Q3MHR0	Acyl-protein thioesterase 1 OS=Bos taurus GN=LYPLA1 PE=2 SV=1	6.38655	0.493319	0.45258	1.09001	0.275707	0.817467	0.699126
1086	P04973	Clathrin light chain A OS=Bos taurus GN=CLTA PE=1 SV=1	3.07941	0.871939	0.800476	1.08928	0.276032	0.817467	0.699126
548	Q58D31	Sorbitol dehydrogenase OS=Bos taurus GN=SORD PE=2 SV=3	8.63134	0.650868	0.597935	1.08853	0.276363	0.817467	0.699126
185	A6QQ11	PGM2 protein (Fragment) OS=Bos taurus GN=PGM2 PE=1 SV=1	30.6938	0.36923	0.33939	1.08792	0.276629	0.817467	0.699126
476	A5D9H5 (+1)	Heterogeneous nuclear ribonucleoprotein D OS=Bos taurus GN=HNRPD PE=1 SV=1	11.4077	-0.575685	0.529429	-1.08737	0.276873	0.817467	0.699126
605	G3X702 (+1)	Caspase-6 OS=Bos taurus GN=CASP6 PE=3 SV=1	7.99365	0.802534	0.743509	1.07939	0.280415	0.817467	0.699126
1147	Q76I82	40S ribosomal protein S15a OS=Bos taurus GN=RPS15A PE=2 SV=1	2.87768	-1.00974	0.93847	-1.07594	0.281954	0.817467	0.699126
437	Q0VCY7	Serine/arginine-rich splicing factor 1 OS=Bos taurus GN=SRSF1 PE=2 SV=1	12.673	0.428987	0.399865	1.07283	0.283348	0.817467	0.699126
655	Q0V8E5 (+2)	Actin related protein 2/3 complex subunit 1B (Fragment) OS=Bos taurus GN=ARPC1B PE=2 SV=1	7.70277	0.492508	0.460756	1.06891	0.285109	0.817467	0.699126
547	A4FV10 (+1)	TMED4 protein (Fragment) OS=Bos taurus GN=TMED4 PE=2 SV=1	8.94235	0.4494	0.420904	1.0677	0.285654	0.817467	0.699126
1012	P00735	Prothrombin OS=Bos taurus GN=F2 PE=1 SV=2	2.99294	0.86944	0.814471	1.06749	0.285751	0.817467	0.699126
480	A2VDL8 (+1)	Protein transport protein Sec23A OS=Bos taurus GN=SEC23A PE=2 SV=1	6.96258	0.907641	0.851121	1.06641	0.28624	0.817467	0.699126
550	Q3SYZ4	Aspartate--tRNA ligase, cytoplasmic OS=Bos taurus GN=DARS PE=2 SV=1	8.62536	0.520323	0.488051	1.06612	0.286368	0.817467	0.699126
1089	P31408	V-type proton ATPase subunit B, brain isoform OS=Bos taurus GN=ATP6V1B2 PE=1 SV=3	3.50913	-0.965847	0.907029	-1.06485	0.286945	0.817467	0.699126
1129	A6QQN6	SMPDL3B protein OS=Bos taurus GN=SMPDL3B PE=2 SV=1	2.62907	0.825497	0.777159	1.0622	0.288145	0.817467	0.699126
552	Q28007	Dihydropyrimidine dehydrogenase [NADP(+)] OS=Bos taurus GN=DPYD PE=1 SV=1	9.67248	-0.691576	0.652557	-1.05979	0.289238	0.817467	0.699126
1389	E1BKZ9	Sortilin OS=Bos taurus GN=SORT1 PE=4 SV=1	2.08054	-0.839325	0.794212	-1.0568	0.290602	0.817467	0.699126
308	Q3ZBG0	Proteasome subunit alpha type-7 OS=Bos taurus GN=PSMA7 PE=1 SV=1	16.0213	0.367735	0.348045	1.05657	0.290706	0.817467	0.699126
568	Q29RZ0	Acetyl-CoA acetyltransferase, mitochondrial OS=Bos taurus GN=ACAT1 PE=2 SV=1	10.3138	0.407934	0.386256	1.05612	0.290912	0.817467	0.699126
1	P04264	SWISS-PROT:P04264 Tax_Id=9606 Gene_Symbol=KRT1 Keratin, type II cytoskeletal 1	479.612	0.408394	0.386814	1.05579	0.291065	0.817467	0.699126
684	Q3SZV7	Hemopexin OS=Bos taurus GN=HPX PE=2 SV=1	7.03614	0.497907	0.472164	1.05452	0.291644	0.817467	0.699126
466	Q0VCX4	Catenin beta-1 OS=Bos taurus GN=CTNNB1 PE=1 SV=1	9.95625	0.503928	0.478401	1.05336	0.292177	0.817467	0.699126
285	P31976	Ezrin OS=Bos taurus GN=EZR PE=1 SV=2	17.8557	0.91033	0.867483	1.04939	0.293997	0.817467	0.699126
160	F2FB40	Mucin-2 OS=Bos taurus GN=MUC2 PE=2 SV=1	39.9667	-0.376429	0.359608	-1.04678	0.295202	0.817467	0.699126
947	P02465	Collagen alpha-2(I) chain OS=Bos taurus GN=COL1A2 PE=1 SV=2	6.10425	1.91267	1.82856	1.046	0.295562	0.817467	0.699126
672	P41541	General vesicular transport factor p115 OS=Bos taurus GN=USO1 PE=1 SV=1	5.16909	0.832314	0.796117	1.04547	0.295807	0.817467	0.699126
265	O02691	3-hydroxyacyl-CoA dehydrogenase type-2 OS=Bos taurus GN=HSD17B10 PE=1 SV=3	21.8254	-0.412038	0.395338	-1.04224	0.297299	0.817467	0.699126
184	A1L528	RAB1A, member RAS oncogene family OS=Bos taurus GN=RAB1A PE=1 SV=1	26.2784	0.443085	0.425225	1.042	0.297411	0.817467	0.699126
1206	Q3SYS6	Calcineurin B homologous protein 1 OS=Bos taurus GN=CHP1 PE=2 SV=1	1.9218	0.960722	0.922219	1.04175	0.297527	0.817467	0.699126
730	Q3ZC42	Alcohol dehydrogenase class-3 OS=Bos taurus GN=ADH5 PE=2 SV=1	6.07891	0.605155	0.580944	1.04168	0.297562	0.817467	0.699126
113	F1MNN6	Major vault protein OS=Bos taurus GN=MVP PE=4 SV=1	49.4241	-0.385812	0.370447	-1.04148	0.297654	0.817467	0.699126
442	Q5E9J1	Heterogeneous nuclear ribonucleoprotein F OS=Bos taurus GN=HNRNPF PE=2 SV=3	9.61252	0.512083	0.49171	1.04143	0.297675	0.817467	0.699126
376	G5E5C3 (+1)	Proteasome subunit alpha type OS=Bos taurus GN=PSMA6 PE=3 SV=1	14.2302	0.411471	0.397163	1.03603	0.30019	0.819403	0.700781
653	E1BD43	Amine oxidase OS=Bos taurus GN=AOC3 PE=1 SV=1	10.0555	-0.73884	0.713851	-1.03501	0.300666	0.819403	0.700781
86	Q0IIK2	TREMBL:Q0IIK2 (Bos taurus) Transferrin	69.7883	-0.329732	0.319013	-1.0336	0.301323	0.819403	0.700781
1069	P46196	Mitogen-activated protein kinase 1 OS=Bos taurus GN=MAPK1 PE=2 SV=3	3.92439	0.758957	0.735358	1.03209	0.302029	0.819403	0.700781
299	F1MWR3	Electron transfer flavoprotein subunit alpha, mitochondrial OS=Bos taurus GN=ETFA PE=1 SV=1	17.5477	0.395617	0.384654	1.0285	0.303714	0.820323	0.701568
427	F1N5J8	Uncharacterized protein OS=Bos taurus GN=DECR1 PE=1 SV=1	10.6425	0.482381	0.469481	1.02748	0.304196	0.820323	0.701568
326	P00171	Cytochrome b5 OS=Bos taurus GN=CYB5A PE=1 SV=3	13.3294	0.694436	0.679654	1.02175	0.306899	0.822509	0.703438
898	A3KMY8	Beta-glucuronidase OS=Bos taurus GN=GUSB PE=2 SV=1	5.65873	-0.653886	0.640015	-1.02167	0.306936	0.822509	0.703438
1022	B0JYN2 (+1)	GTP-binding nuclear protein Ran OS=Bos taurus GN=RAN PE=2 SV=1	3.66016	0.682915	0.669607	1.01987	0.307788	0.822509	0.703438
1017	F1MPR3	Calcium-transporting ATPase OS=Bos taurus GN=ATP2A2 PE=3 SV=2	2.749	1.17167	1.15094	1.01802	0.30867	0.822509	0.703438
931	F1MEP6	Epithelial cell adhesion molecule OS=Bos taurus GN=EPCAM PE=4 SV=1	4.05323	-0.730991	0.72324	-1.01072	0.312152	0.826922	0.707212
737	P42026	NADH dehydrogenase [ubiquinone] iron-sulfur protein 7, mitochondrial OS=Bos taurus GN=NDUFS7 PE=1 SV=1	4.56381	0.653338	0.646431	1.01068	0.312168	0.826922	0.707212
1106	F6QIA5	Uncharacterized protein OS=Bos taurus GN=RBM39 PE=1 SV=1	2.37335	0.903646	0.896402	1.00808	0.313416	0.827787	0.707951
694	A2VE99	Septin-11 OS=Bos taurus GN=SEPT11 PE=2 SV=1	8.55651	0.639132	0.637255	1.00295	0.315887	0.829986	0.709832
671	Q2NKY7	Septin-2 OS=Bos taurus GN=SEPT2 PE=2 SV=1	6.82861	0.554721	0.556198	0.997345	0.318597	0.829986	0.709832
592	A6QLU1	Glycerol-3-phosphate dehydrogenase, mitochondrial OS=Bos taurus GN=GPD2 PE=2 SV=1	8.16675	-0.534735	0.536686	-0.996365	0.319073	0.829986	0.709832
363	O97764	Zeta-crystallin OS=Bos taurus GN=CRYZ PE=2 SV=2	14.6229	0.397061	0.398652	0.996011	0.319245	0.829986	0.709832
618	Q5E9K0	Proteasome subunit beta type-2 OS=Bos taurus GN=PSMB2 PE=1 SV=1	9.20931	-0.406326	0.408089	-0.99568	0.319406	0.829986	0.709832
354	O02739	Serpin B6 OS=Bos taurus GN=SERPINB6 PE=2 SV=1	19.9361	-0.531814	0.534551	-0.994881	0.319794	0.829986	0.709832
8	P35908	SWISS-PROT:P35908 Tax_Id=9606 Gene_Symbol=KRT2 Keratin, type II cytoskeletal 2 epidermal	276.09	0.334895	0.338073	0.990599	0.321881	0.830632	0.710385
993	Q05204	Lysosome-associated membrane glycoprotein 1 OS=Bos taurus GN=LAMP1 PE=1 SV=2	4.17011	-0.676624	0.684305	-0.988776	0.322773	0.830632	0.710385
1058	G3MY77	Uncharacterized protein OS=Bos taurus GN=MAGT1 PE=4 SV=1	3.25537	0.735195	0.748505	0.982219	0.325992	0.830632	0.710385
294	Q56JX9	Fatty acid-binding protein, intestinal OS=Bos taurus GN=FABP2 PE=2 SV=3	16.1142	0.806916	0.82429	0.978922	0.327619	0.830632	0.710385
930	A5PJY0	LMAN1 protein OS=Bos taurus GN=LMAN1 PE=2 SV=1	3.26663	0.946035	0.966948	0.978373	0.32789	0.830632	0.710385
986	G3X6U1	Uncharacterized protein OS=Bos taurus GN=ALDH1A2 PE=3 SV=1	5.91025	-1.12133	1.14921	-0.975741	0.329193	0.830632	0.710385
1332	A7YY55	Very-long-chain (3R)-3-hydroxyacyl-CoA dehydratase 3 OS=Bos taurus GN=HACD3 PE=2 SV=1	2.14639	-0.875177	0.90095	-0.971394	0.331352	0.830632	0.710385
878	Q3SZI8	Isovaleryl-CoA dehydrogenase, mitochondrial OS=Bos taurus GN=IVD PE=2 SV=1	4.38812	0.579968	0.597651	0.970412	0.331841	0.830632	0.710385
539	A2VDN7 (+1)	Heterogeneous nuclear ribonucleoprotein U (Scaffold attachment factor A) OS=Bos taurus GN=HNRNPU PE=2 SV=1	10.2727	0.59858	0.618304	0.9681	0.332995	0.830632	0.710385
469	Q1JPJ2	Xaa-Pro aminopeptidase 1 OS=Bos taurus GN=XPNPEP1 PE=2 SV=1	10.8965	-0.454759	0.470096	-0.967374	0.333357	0.830632	0.710385
1160	Q02367	NADH dehydrogenase [ubiquinone] 1 beta subcomplex subunit 6 OS=Bos taurus GN=NDUFB6 PE=1 SV=2	2.90317	0.676679	0.701109	0.965155	0.334467	0.830632	0.710385
137	P68103	Elongation factor 1-alpha 1 OS=Bos taurus GN=EEF1A1 PE=1 SV=1	28.6071	0.906283	0.939881	0.964254	0.334919	0.830632	0.710385
89	A0A140T8A5	Isocitrate dehydrogenase [NADP] OS=Bos taurus GN=IDH1 PE=1 SV=1	73.8136	-0.351371	0.364647	-0.963592	0.33525	0.830632	0.710385
942	F1MWE0	Uncharacterized protein OS=Bos taurus GN=PSMC3 PE=1 SV=2	3.83857	0.63699	0.661845	0.962446	0.335825	0.830632	0.710385
416	A5PJF5	BRI3BP protein OS=Bos taurus GN=BRI3BP PE=2 SV=1	10.9457	0.441139	0.4595	0.960041	0.337034	0.830632	0.710385
1204	A5PK88	MGC159500 protein OS=Bos taurus GN=MGC159500 PE=2 SV=1	2.58549	0.737099	0.769732	0.957604	0.338263	0.830632	0.710385
486	G5E5M5	Membrane-associated progesterone receptor component 1 OS=Bos taurus GN=PGRMC1 PE=3 SV=1	9.28057	0.49457	0.51702	0.956578	0.33878	0.830632	0.710385
261	F1MU22 (+1)	Carboxylic ester hydrolase OS=Bos taurus GN=CES2 PE=1 SV=1	27.2794	-0.291757	0.305076	-0.956341	0.3389	0.830632	0.710385
622	P12234	Phosphate carrier protein, mitochondrial OS=Bos taurus GN=SLC25A3 PE=1 SV=1	6.27765	0.940879	0.983976	0.956201	0.33897	0.830632	0.710385
527	P53619	Coatomer subunit delta OS=Bos taurus GN=ARCN1 PE=1 SV=1	10.1325	0.477066	0.500225	0.953703	0.340234	0.830632	0.710385
988	Q3T094	Persulfide dioxygenase ETHE1, mitochondrial OS=Bos taurus GN=ETHE1 PE=2 SV=1	3.49457	0.592722	0.6235	0.950637	0.341789	0.830632	0.710385
813	Q2KJF1	Alpha-1B-glycoprotein OS=Bos taurus GN=A1BG PE=1 SV=1	4.51393	0.595639	0.627243	0.949615	0.342308	0.830632	0.710385
543	Q2KIW9	UMP-CMP kinase OS=Bos taurus GN=CMPK1 PE=2 SV=2	7.25937	0.602891	0.637612	0.945546	0.34438	0.830632	0.710385
193	O46415	Ferritin light chain OS=Bos taurus GN=FTL PE=2 SV=3	27.8575	0.38584	0.408068	0.94553	0.344388	0.830632	0.710385
561	M5FK91 (+1)	Tumor protein, translationally-controlled 1-like OS=Bos taurus GN=LOC100337367 PE=3 SV=1	10.1288	-0.803491	0.85032	-0.944928	0.344696	0.830632	0.710385
212	Q3ZC87	Pyruvate kinase (Fragment) OS=Bos taurus GN=PKM2 PE=2 SV=1	36.918	-0.416073	0.440556	-0.944428	0.344951	0.830632	0.710385
84	F1N789	Uncharacterized protein OS=Bos taurus GN=VCL PE=1 SV=1	82.6316	-0.455705	0.482894	-0.943695	0.345325	0.830632	0.710385
957	Q0IIG7	Ras-related protein Rab-5A OS=Bos taurus GN=RAB5A PE=2 SV=1	3.24367	0.694836	0.737236	0.942488	0.345943	0.830632	0.710385
709	Q0VCQ2	Solute carrier family 27 (Fatty acid transporter), member 4 OS=Bos taurus GN=SLC27A4 PE=2 SV=1	4.4448	0.881238	0.940444	0.937045	0.348735	0.832262	0.711779
836	P52556	Flavin reductase (NADPH) OS=Bos taurus GN=BLVRB PE=1 SV=2	4.0473	0.776455	0.828933	0.936691	0.348917	0.832262	0.711779
186	F1MC48	Uncharacterized protein OS=Bos taurus GN=IQGAP1 PE=1 SV=2	29.1737	-0.530835	0.56749	-0.935409	0.349578	0.832262	0.711779
900	Q5E951	Tubulin-folding cofactor B OS=Bos taurus GN=TBCB PE=2 SV=1	4.21358	0.523404	0.560419	0.933952	0.350329	0.832262	0.711779
98	E1BKX7	Uncharacterized protein OS=Bos taurus GN=FLNB PE=1 SV=2	58.2937	-0.31833	0.342559	-0.92927	0.352749	0.835801	0.714805
849	A1A4L7	Glutathione S-transferase Mu 1 OS=Bos taurus GN=GSTM4 PE=2 SV=1	3.60288	-0.709576	0.766023	-0.926312	0.354284	0.835922	0.714909
1207	Q0P5G9	SPRY domain containing 4 OS=Bos taurus GN=SPRYD4 PE=2 SV=1	3.41114	0.947763	1.02464	0.924969	0.354982	0.835922	0.714909
348	Q3T0X5	Proteasome subunit alpha type-1 OS=Bos taurus GN=PSMA1 PE=1 SV=1	15.6212	0.34427	0.372669	0.923796	0.355593	0.835922	0.714909
1026	Q32PF2	ATP-citrate synthase OS=Bos taurus GN=ACLY PE=2 SV=1	3.17303	0.754078	0.820025	0.919579	0.357793	0.838898	0.717454
1052	Q3ZBA6	DnaJ homolog subfamily B member 11 OS=Bos taurus GN=DNAJB11 PE=2 SV=1	4.70017	-0.541683	0.597506	-0.906572	0.364633	0.845314	0.722941
269	A0A140T856	Coatomer subunit alpha OS=Bos taurus GN=COPA PE=4 SV=1	25.0689	0.28185	0.311386	0.905145	0.365389	0.845314	0.722941
1532	A5D7E2	Transmembrane 9 superfamily member 4 OS=Bos taurus GN=TM9SF4 PE=2 SV=2	1.37904	-0.80422	0.890634	-0.902975	0.366539	0.845314	0.722941
656	Q3SZ90 (+1)	60S ribosomal protein L13a OS=Bos taurus GN=RPL13A PE=2 SV=3	5.19258	0.844052	0.93759	0.900236	0.367995	0.845314	0.722941
917	A6H769	40S ribosomal protein S7 OS=Bos taurus GN=RPS7 PE=2 SV=1	3.17305	0.881837	0.979917	0.89991	0.368168	0.845314	0.722941
810	P13135	Calpain small subunit 1 OS=Bos taurus GN=CAPNS1 PE=2 SV=1	4.75518	0.743662	0.829037	0.897019	0.369709	0.845314	0.722941
382	F1MIF2	AP complex subunit beta OS=Bos taurus GN=AP1B1 PE=3 SV=1	13.7248	0.322889	0.360201	0.896414	0.370032	0.845314	0.722941
123	Q3ZCH0	Stress-70 protein, mitochondrial OS=Bos taurus GN=HSPA9 PE=2 SV=1	43.6956	0.304397	0.339839	0.895711	0.370407	0.845314	0.722941
739	A0JN39	Coatomer subunit beta OS=Bos taurus GN=COPB1 PE=1 SV=1	4.39366	1.1194	1.25438	0.892391	0.372183	0.845314	0.722941
950	A5PJL6 (+1)	HACL1 protein OS=Bos taurus GN=HACL1 PE=2 SV=1	4.47555	-0.719972	0.808509	-0.890493	0.373201	0.845314	0.722941
459	F1MMR6	Cathepsin D OS=Bos taurus GN=CTSD PE=3 SV=1	15.5223	-0.45122	0.506902	-0.890153	0.373383	0.845314	0.722941
302	P00423	Cytochrome c oxidase subunit 4 isoform 1, mitochondrial OS=Bos taurus GN=COX4I1 PE=1 SV=1	19.8092	0.4913	0.5539	0.886984	0.375088	0.845314	0.722941
424	Q58DW5	60S ribosomal protein L5 OS=Bos taurus GN=RPL5 PE=2 SV=3	14.6193	0.524611	0.592825	0.884934	0.376192	0.845314	0.722941
475	P00125	Cytochrome c1, heme protein, mitochondrial OS=Bos taurus GN=CYC1 PE=1 SV=2	12.1601	-0.342482	0.388357	-0.881873	0.377846	0.845314	0.722941
94	P15497 (+1)	Apolipoprotein A-I OS=Bos taurus GN=APOA1 PE=1 SV=3	53.8798	0.348603	0.396143	0.879994	0.378863	0.845314	0.722941
902	F1N2R1	Uncharacterized protein OS=Bos taurus GN=STOM PE=1 SV=2	4.15508	0.901449	1.02519	0.879299	0.379239	0.845314	0.722941
781	Q3ZBH5	Proliferation-associated 2G4, 38kDa OS=Bos taurus GN=PA2G4 PE=1 SV=1	7.38729	-0.730197	0.830946	-0.878754	0.379535	0.845314	0.722941
460	A5PJC6	Phospholipase A(2) OS=Bos taurus GN=LOC100125947 PE=2 SV=1	13.9948	0.538997	0.613786	0.878151	0.379862	0.845314	0.722941
717	Q0V896	Cytochrome P450, family 4, subfamily F, polypeptide 2 OS=Bos taurus GN=CYP4F2 PE=2 SV=1	5.51656	0.733572	0.836525	0.876928	0.380525	0.845314	0.722941
910	Q5D862	SWISS-PROT:Q5D862 Tax_Id=9606 Gene_Symbol=FLG2 Filaggrin-2	4.39073	-0.584362	0.667158	-0.875897	0.381086	0.845314	0.722941
253	F1MYG0 (+1)	Ornithine aminotransferase, mitochondrial OS=Bos taurus GN=OAT PE=3 SV=1	27.0302	-0.447695	0.512183	-0.874091	0.382069	0.845314	0.722941
891	A6QLJ8	Phosphotriesterase-related protein OS=Bos taurus GN=PTER PE=2 SV=1	4.63174	0.505177	0.578348	0.873483	0.3824	0.845314	0.722941
690	F1MUP9	Uncharacterized protein OS=Bos taurus GN=VAT1 PE=1 SV=2	7.6097	-0.397212	0.457284	-0.868632	0.385048	0.845314	0.722941
992	F1MMS9	Integrin alpha-3 OS=Bos taurus GN=ITGA3 PE=3 SV=1	4.10052	0.502377	0.579084	0.867538	0.385647	0.845314	0.722941
420	F1MAV0 (+1)	Fibrinogen beta chain OS=Bos taurus GN=FGB PE=4 SV=2	22.4535	-0.615924	0.71024	-0.867206	0.385829	0.845314	0.722941
1154	E1BI28	Uncharacterized protein OS=Bos taurus GN=GM2A PE=4 SV=1	3.11128	0.625255	0.723813	0.863836	0.387678	0.845314	0.722941
918	G3X6X4 (+1)	Arylacetamide deacetylase OS=Bos taurus GN=AADAC PE=4 SV=1	4.62542	-0.724891	0.839802	-0.863169	0.388045	0.845314	0.722941
278	P11179	Dihydrolipoyllysine-residue succinyltransferase component of 2-oxoglutarate dehydrogenase complex, mitochondrial OS=Bos taurus GN=DLST PE=1 SV=2	19.3965	0.361417	0.418728	0.863131	0.388065	0.845314	0.722941
998	Q2KIU3	Protein HP-25 homolog 2 OS=Bos taurus PE=2 SV=1	2.46558	0.796917	0.923483	0.862947	0.388166	0.845314	0.722941
101	P49951	Clathrin heavy chain 1 OS=Bos taurus GN=CLTC PE=1 SV=1	48.6992	0.430771	0.49982	0.861852	0.388769	0.845314	0.722941
590	Q3ZBY8	GDP-mannose 4,6-dehydratase OS=Bos taurus GN=GMDS PE=2 SV=1	9.38055	-0.387548	0.45098	-0.859348	0.390149	0.845867	0.723414
142	E1BKT9	Uncharacterized protein OS=Bos taurus GN=DSP PE=1 SV=1	30.1242	0.563659	0.657276	0.857568	0.391131	0.845867	0.723414
570	A6QPT4	MPO protein OS=Bos taurus GN=MPO PE=1 SV=1	14.8707	-0.807866	0.943473	-0.856269	0.391849	0.845867	0.723414
645	Q17QG8	Histone H2A OS=Bos taurus GN=H2AFX PE=2 SV=1	4.8618	0.695277	0.82068	0.847196	0.396886	0.854685	0.730955
1232	Q29448	Hydroxymethylglutaryl-CoA lyase, mitochondrial OS=Bos taurus GN=HMGCL PE=2 SV=2	1.93986	0.678917	0.805598	0.842749	0.399369	0.855607	0.731744
378	P63243	Receptor of activated protein C kinase 1 OS=Bos taurus GN=RACK1 PE=2 SV=3	15.2774	0.295929	0.354643	0.834441	0.404033	0.855607	0.731744
508	Q0VCY1	Vesicle-associated membrane protein-associated protein A OS=Bos taurus GN=VAPA PE=2 SV=1	8.86235	0.502218	0.604652	0.830591	0.406205	0.855607	0.731744
777	Q14980	Nuclear mitotic apparatus protein 1 OS=Homo sapiens GN=NUMA1 PE=1 SV=2	7.8936	-0.717895	0.866648	-0.828358	0.407468	0.855607	0.731744
764	Q3SYR8	Immunoglobulin J chain OS=Bos taurus GN=IGJ PE=1 SV=1	6.51399	0.394178	0.475876	0.82832	0.407489	0.855607	0.731744
391	P62871 (+1)	Guanine nucleotide-binding protein G(I)/G(S)/G(T) subunit beta-1 OS=Bos taurus GN=GNB1 PE=1 SV=3	14.2557	0.356776	0.430857	0.828062	0.407636	0.855607	0.731744
7	P35527	SWISS-PROT:P35527 Tax_Id=9606 Gene_Symbol=KRT9 Keratin, type I cytoskeletal 9	291.497	0.344491	0.416113	0.82788	0.407738	0.855607	0.731744
1122	P26201	Platelet glycoprotein 4 OS=Bos taurus GN=CD36 PE=1 SV=5	3.42329	-0.532647	0.644093	-0.826973	0.408253	0.855607	0.731744
1156	Q2KIV3 (+1)	RNA binding motif protein 4B OS=Bos taurus GN=RBM4B PE=2 SV=1	2.62619	0.628868	0.760546	0.826864	0.408314	0.855607	0.731744
1272	Q3SZ16	Isoamyl acetate-hydrolyzing esterase 1 homolog OS=Bos taurus GN=IAH1 PE=2 SV=1	2.47691	0.635123	0.769986	0.824849	0.409457	0.855607	0.731744
435	P61286	Polyadenylate-binding protein 1 OS=Bos taurus GN=PABPC1 PE=2 SV=1	13.4008	-0.311778	0.379427	-0.821709	0.411243	0.855607	0.731744
1127	Q3T046	3-hydroxybutyrate dehydrogenase type 2 OS=Bos taurus GN=BDH2 PE=2 SV=1	2.42084	0.642151	0.783918	0.819156	0.412698	0.855607	0.731744
901	Q2KHZ8	Glucosylceramidase OS=Bos taurus GN=GBA PE=2 SV=1	5.01271	-0.493795	0.602862	-0.819085	0.412738	0.855607	0.731744
515	P81425	Dipeptidyl peptidase 4 OS=Bos taurus GN=DPP4 PE=1 SV=3	8.65304	0.402028	0.491603	0.81779	0.413477	0.855607	0.731744
434	F1MRG7	Actin-related protein 2 OS=Bos taurus GN=ACTR2 PE=3 SV=2	13.3689	0.364039	0.445389	0.81735	0.413729	0.855607	0.731744
1580	A7YW40 (+1)	Transcription elongation factor SPT5 OS=Bos taurus GN=SUPT5H PE=2 SV=1	1.64598	0.699371	0.860111	0.813117	0.416151	0.855607	0.731744
883	F1MNI4	Uncharacterized protein OS=Bos taurus GN=RAB5B PE=1 SV=1	3.65681	0.616591	0.760888	0.810357	0.417735	0.855607	0.731744
628	Q2KIV7	Pyrophosphatase (Inorganic) 2 OS=Bos taurus GN=PPA2 PE=1 SV=1	7.21794	0.386753	0.477389	0.810143	0.417858	0.855607	0.731744
339	A6QLZ0	Galectin OS=Bos taurus GN=LGALS3 PE=1 SV=1	15.2447	0.446678	0.551901	0.809344	0.418317	0.855607	0.731744
1362	G5E5K1 (+1)	Prefoldin subunit 3 OS=Bos taurus GN=VBP1 PE=3 SV=1	2.23723	0.777806	0.961393	0.809041	0.418491	0.855607	0.731744
749	A0JBZ9	Bucentaur-2 OS=Bos taurus GN=p97bcnt2 PE=1 SV=1	4.64592	0.638568	0.78953	0.808795	0.418633	0.855607	0.731744
283	Q3MHR7	Actin-related protein 2/3 complex subunit 2 OS=Bos taurus GN=ARPC2 PE=1 SV=1	19.77	0.333094	0.413011	0.806501	0.419954	0.855607	0.731744
806	Q95KV7	NADH dehydrogenase [ubiquinone] 1 alpha subcomplex subunit 13 OS=Bos taurus GN=NDUFA13 PE=1 SV=3	5.68393	-0.428374	0.532097	-0.805068	0.42078	0.855607	0.731744
172	F1MLW7	Uncharacterized protein OS=Bos taurus GN=LOC100297192 PE=1 SV=2	25.691	0.376145	0.467299	0.804935	0.420857	0.855607	0.731744
78	Q7Z794	SWISS-PROT:Q7Z794 Tax_Id=9606 Gene_Symbol=KRT77 Keratin 77	44.7175	0.729079	0.906302	0.804455	0.421134	0.855607	0.731744
1149	Q5E988	40S ribosomal protein S5 OS=Bos taurus GN=RPS5 PE=2 SV=3	2.47804	0.769817	0.964372	0.798257	0.424721	0.858585	0.734291
1419	A6QR08 (+1)	GPS1 protein OS=Bos taurus GN=GPS1 PE=2 SV=1	1.48347	0.714595	0.895431	0.798046	0.424844	0.858585	0.734291
495	F1MS40	Craniofacial development protein 2 OS=Bos taurus GN=CFDP2 PE=4 SV=1	9.03517	0.343478	0.43098	0.796971	0.425468	0.858585	0.734291
1145	A5PJI5	ATPase ASNA1 OS=Bos taurus GN=ASNA1 PE=2 SV=1	2.4206	0.63617	0.802438	0.792797	0.427896	0.861549	0.736826
169	P28801	Glutathione S-transferase P OS=Bos taurus GN=GSTP1 PE=1 SV=2	29.3255	-0.386722	0.49099	-0.787637	0.430909	0.863717	0.73868
284	P10568	Unconventional myosin-Ia OS=Bos taurus GN=MYO1A PE=2 SV=1	13.2957	1.43899	1.82868	0.786902	0.431339	0.863717	0.73868
12	P02538	SWISS-PROT:P02538 Tax_Id=9606 Gene_Symbol=KRT6A Keratin, type II cytoskeletal 6A	138.555	1.02276	1.30163	0.785751	0.432013	0.863717	0.73868
1175	Q3ZBK2	Redox-regulatory protein FAM213A OS=Bos taurus GN=FAM213A PE=2 SV=1	2.9462	0.747178	0.958464	0.779557	0.435651	0.863717	0.73868
1073	A7E2Z4 (+1)	MUPCDH protein OS=Bos taurus GN=MUPCDH PE=2 SV=1	2.46169	0.751833	0.964899	0.779183	0.435872	0.863717	0.73868
540	A5D9D3 (+1)	NADPH--cytochrome P450 reductase OS=Bos taurus GN=POR PE=2 SV=1	7.98577	0.54157	0.696869	0.777148	0.437071	0.863717	0.73868
282	A6H7H6	CDH17 protein OS=Bos taurus GN=CDH17 PE=2 SV=1	16.668	0.511218	0.658738	0.776056	0.437716	0.863717	0.73868
773	A6QLT9	AARS protein OS=Bos taurus GN=AARS PE=1 SV=1	5.6556	-0.603585	0.777965	-0.775851	0.437837	0.863717	0.73868
1361	F1MV80	NAD kinase 2, mitochondrial OS=Bos taurus GN=NADK2 PE=1 SV=2	1.92186	0.685222	0.885566	0.773767	0.439068	0.863717	0.73868
824	Q56JW4	Adenine phosphoribosyltransferase OS=Bos taurus GN=APRT PE=2 SV=1	4.74473	0.49417	0.638743	0.77366	0.439132	0.863717	0.73868
60	F1MYG5	Uncharacterized protein OS=Bos taurus GN=LMNA PE=1 SV=1	93.555	0.257492	0.333929	0.771098	0.440649	0.863717	0.73868
1165	Q02368	NADH dehydrogenase [ubiquinone] 1 beta subcomplex subunit 7 OS=Bos taurus GN=NDUFB7 PE=1 SV=2	2.25956	-0.701965	0.913872	-0.768122	0.442415	0.863717	0.73868
307	ENSEMBL:ENSBTAP00000007350	(Bos taurus) similar to Complement C4-A precursor	17.9781	0.34143	0.444554	0.768029	0.44247	0.863717	0.73868
104	F1MYX5 (+1)	Uncharacterized protein OS=Bos taurus GN=LCP1 PE=1 SV=1	66.94	-0.273261	0.356517	-0.766474	0.443394	0.863717	0.73868
6	P13645	SWISS-PROT:P13645 Tax_Id=9606 Gene_Symbol=KRT10 Keratin, type I cytoskeletal 10	348.778	0.298172	0.389635	0.765259	0.444117	0.863717	0.73868
210	Q3SYV4	Adenylyl cyclase-associated protein 1 OS=Bos taurus GN=CAP1 PE=2 SV=3	24.0028	0.243561	0.31954	0.762223	0.445927	0.863717	0.73868
44	P62739	Actin, aortic smooth muscle OS=Bos taurus GN=ACTA2 PE=1 SV=1	105.454	-1.13677	1.49251	-0.761647	0.446271	0.863717	0.73868
551	A7MB16	Eukaryotic translation initiation factor 3 subunit B OS=Bos taurus GN=EIF3B PE=2 SV=1	8.89615	-0.483546	0.640359	-0.755116	0.450179	0.863717	0.73868
805	Q5EA68	Protein transport protein Sec61 subunit alpha isoform 1 OS=Bos taurus GN=SEC61A1 PE=2 SV=3	5.89163	0.408464	0.541041	0.754958	0.450274	0.863717	0.73868
763	O19094	Peroxisomal carnitine O-octanoyltransferase OS=Bos taurus GN=CROT PE=1 SV=1	4.9969	-0.583518	0.774852	-0.75307	0.451408	0.863717	0.73868
103	F1N2W0	Prostaglandin reductase 1 OS=Bos taurus GN=PTGR1 PE=4 SV=1	45.1815	0.278853	0.370523	0.752594	0.451694	0.863717	0.73868
1135	Q3T106	Serine/arginine-rich splicing factor 7 OS=Bos taurus GN=SRSF7 PE=2 SV=1	2.63916	-0.815432	1.08703	-0.750144	0.453168	0.863717	0.73868
1226	P67810	Signal peptidase complex catalytic subunit SEC11A OS=Bos taurus GN=SEC11A PE=2 SV=1	2.54639	0.529076	0.706145	0.749246	0.453709	0.863717	0.73868
943	Q29RM3	Receptor expression-enhancing protein 5 OS=Bos taurus GN=REEP5 PE=2 SV=1	4.94521	0.515295	0.688074	0.748894	0.453921	0.863717	0.73868
233	F1N7T1 (+1)	NADH-cytochrome b5 reductase OS=Bos taurus GN=CYB5R3 PE=3 SV=2	24.3267	0.230466	0.309321	0.74507	0.456229	0.863717	0.73868
631	P00515	cAMP-dependent protein kinase type II-alpha regulatory subunit OS=Bos taurus GN=PRKAR2A PE=1 SV=2	6.8597	-0.356555	0.479571	-0.743487	0.457187	0.863717	0.73868
769	A7E3W7 (+1)	DEAD (Asp-Glu-Ala-Asp) box polypeptide 1 OS=Bos taurus GN=DDX1 PE=2 SV=1	7.14189	0.45359	0.610948	0.742435	0.457824	0.863717	0.73868
1364	Q3T0I4	THO complex subunit 4 OS=Bos taurus GN=ALYREF PE=2 SV=1	2.16415	0.699593	0.942491	0.742281	0.457917	0.863717	0.73868
1023	Q2TBX5	Translocon-associated protein subunit delta OS=Bos taurus GN=SSR4 PE=2 SV=1	3.69293	0.484528	0.654911	0.739838	0.459398	0.863717	0.73868
205	E1B8K6	Uncharacterized protein OS=Bos taurus GN=NCL PE=1 SV=1	29.9081	-0.264564	0.359333	-0.736263	0.46157	0.863717	0.73868
935	P02584	Profilin-1 OS=Bos taurus GN=PFN1 PE=1 SV=2	3.70233	-0.688898	0.93735	-0.734942	0.462375	0.863717	0.73868
1283	Q3ZBE9	Sterol-4-alpha-carboxylate 3-dehydrogenase, decarboxylating OS=Bos taurus GN=NSDHL PE=2 SV=1	2.07976	0.605201	0.827189	0.731635	0.464392	0.863717	0.73868
874	Q24K02	Insulin-degrading enzyme OS=Bos taurus GN=IDE PE=2 SV=1	4.79523	-0.593487	0.812285	-0.730639	0.465	0.863717	0.73868
557	P56701	26S proteasome non-ATPase regulatory subunit 2 OS=Bos taurus GN=PSMD2 PE=1 SV=2	7.78592	0.464797	0.637785	0.728767	0.466144	0.863717	0.73868
534	O46629	Trifunctional enzyme subunit beta, mitochondrial OS=Bos taurus GN=HADHB PE=2 SV=1	10.1076	0.357132	0.490634	0.727899	0.466676	0.863717	0.73868
245	Q5E9B1	L-lactate dehydrogenase B chain OS=Bos taurus GN=LDHB PE=2 SV=4	25.1479	0.194863	0.267922	0.727312	0.467035	0.863717	0.73868
27	F1MDA1 (+1)	Microsomal triglyceride transfer protein large subunit OS=Bos taurus GN=MTTP PE=4 SV=1	121.165	0.292364	0.402581	0.726223	0.467702	0.863717	0.73868
1099	Q3SZU5	Signal peptidase complex subunit 3 OS=Bos taurus GN=SPCS3 PE=2 SV=1	4.15087	-0.464719	0.641098	-0.72488	0.468526	0.863717	0.73868
559	Q8WN55	Polypyrimidine tract-binding protein 1 OS=Bos taurus GN=PTBP1 PE=2 SV=1	5.11095	0.778963	1.07907	0.721884	0.470366	0.863717	0.73868
967	A0A140T896	Serine hydroxymethyltransferase OS=Bos taurus GN=SHMT1 PE=3 SV=1	4.66759	0.575312	0.797835	0.721091	0.470854	0.863717	0.73868
235	P08166	Adenylate kinase 2, mitochondrial OS=Bos taurus GN=AK2 PE=1 SV=2	26.0405	-0.222945	0.310573	-0.71785	0.47285	0.863717	0.73868
511	F1MJ56	Unconventional myosin-Id OS=Bos taurus GN=MYO1D PE=3 SV=1	9.09616	0.624525	0.872816	0.71553	0.474282	0.863717	0.73868
490	G5E589	Proteasome subunit beta type OS=Bos taurus GN=PSMB1 PE=3 SV=1	9.34943	0.322968	0.451534	0.71527	0.474442	0.863717	0.73868
242	Q9BGI3	Peroxiredoxin-2 OS=Bos taurus GN=PRDX2 PE=2 SV=1	22.3244	0.249663	0.349523	0.714295	0.475045	0.863717	0.73868
801	P26882	Peptidyl-prolyl cis-trans isomerase D OS=Bos taurus GN=PPID PE=1 SV=6	6.24442	0.454461	0.636899	0.713553	0.475504	0.863717	0.73868
432	A1L5B0 (+1)	Myosin regulatory light polypeptide 9 (Fragment) OS=Bos taurus GN=MYL9 PE=2 SV=1	12.1306	-0.319949	0.449237	-0.712205	0.476338	0.863717	0.73868
1229	P29105	Hippocalcin-like protein 1 OS=Bos taurus GN=HPCAL1 PE=1 SV=4	2.50304	0.524166	0.738779	0.709503	0.478012	0.863717	0.73868
166	A6QLT8 (+1)	FOLH1 protein OS=Bos taurus GN=FOLH1 PE=2 SV=1	35.66	-0.231593	0.328376	-0.705267	0.480644	0.863717	0.73868
438	F1MZ12 (+2)	Galectin OS=Bos taurus GN=LGALS9 PE=2 SV=1	11.1594	0.4355	0.618854	0.70372	0.481607	0.863717	0.73868
581	P17248	Tryptophan--tRNA ligase, cytoplasmic OS=Bos taurus GN=WARS PE=1 SV=3	9.74687	-0.315467	0.449456	-0.701885	0.482751	0.863717	0.73868
736	P04394	NADH dehydrogenase [ubiquinone] flavoprotein 2, mitochondrial OS=Bos taurus GN=NDUFV2 PE=1 SV=3	5.31274	-0.364448	0.522807	-0.697099	0.485741	0.863717	0.73868
644	Q3T112	Proteasome subunit beta type-8 OS=Bos taurus GN=PSMB8 PE=1 SV=2	7.99342	0.420554	0.604574	0.69562	0.486667	0.863717	0.73868
175	P50397	Rab GDP dissociation inhibitor beta OS=Bos taurus GN=GDI2 PE=2 SV=3	41.0456	-0.298677	0.429474	-0.69545	0.486774	0.863717	0.73868
1139	G1K1Q2	Thioredoxin reductase 1, cytoplasmic OS=Bos taurus GN=TXNRD1 PE=3 SV=2	5.72386	-0.600765	0.863945	-0.695374	0.486821	0.863717	0.73868
107	Q7SIH1	Alpha-2-macroglobulin OS=Bos taurus GN=A2M PE=1 SV=2	50.319	0.222339	0.319935	0.69495	0.487087	0.863717	0.73868
1060	Q1A7A4	Complement component C5a (Fragment) OS=Bos taurus PE=2 SV=1	3.17636	-0.615657	0.88686	-0.694199	0.487558	0.863717	0.73868
419	Q1RMU4	Erlin-2 OS=Bos taurus GN=ERLIN2 PE=2 SV=1	12.9337	0.268999	0.387685	0.69386	0.48777	0.863717	0.73868
88	P62261	14-3-3 protein epsilon OS=Bos taurus GN=YWHAE PE=2 SV=1	61.8176	0.321807	0.463989	0.693566	0.487954	0.863717	0.73868
1252	F1MG56	Serine/threonine-protein phosphatase 2A 55 kDa regulatory subunit B OS=Bos taurus GN=PPP2R2A PE=3 SV=2	2.55934	0.557842	0.804838	0.693112	0.48824	0.863717	0.73868
433	Q3ZCI4	6-phosphogluconate dehydrogenase, decarboxylating OS=Bos taurus GN=PGD PE=1 SV=2	14.4848	0.331473	0.478375	0.692914	0.488364	0.863717	0.73868
1369	F1MZV1 (+1)	Hexokinase-1 OS=Bos taurus GN=HK1 PE=1 SV=2	2.12962	-0.740087	1.06825	-0.692805	0.488432	0.863717	0.73868
512	Q0III1	Methylmalonyl Coenzyme A mutase OS=Bos taurus GN=MUT PE=2 SV=1	9.13597	0.60789	0.877784	0.692528	0.488606	0.863717	0.73868
526	Q148D3	Fumarate hydratase OS=Bos taurus GN=FH PE=1 SV=1	11.3052	-0.392483	0.569693	-0.688938	0.490862	0.864347	0.739219
356	Q5EA79	Aldose 1-epimerase OS=Bos taurus GN=GALM PE=2 SV=1	15.6571	0.272181	0.395096	0.688898	0.490887	0.864347	0.739219
379	F1N650 (+2)	Annexin OS=Bos taurus GN=ANXA1 PE=3 SV=1	11.6324	0.50969	0.747498	0.681861	0.495327	0.870457	0.744444
130	O77834	Peroxiredoxin-6 OS=Bos taurus GN=PRDX6 PE=1 SV=3	44.8183	0.188507	0.278279	0.677402	0.498151	0.872453	0.746151
776	Q58DW0	60S ribosomal protein L4 OS=Bos taurus GN=RPL4 PE=2 SV=3	5.34524	0.685392	1.01395	0.675965	0.499063	0.872453	0.746151
530	A2VDZ9	Vesicle-associated membrane protein-associated protein B OS=Bos taurus GN=VAPB PE=2 SV=1	9.66099	0.390446	0.578036	0.67547	0.499377	0.872453	0.746151
804	F2Z4E7	Uncharacterized protein OS=Bos taurus GN=ILF2 PE=4 SV=1	6.12879	-0.506258	0.754591	-0.670903	0.502282	0.875202	0.748503
946	Q5E9A1	Nascent polypeptide-associated complex subunit alpha OS=Bos taurus GN=NACA PE=1 SV=1	2.33331	0.696713	1.04153	0.668929	0.503541	0.875202	0.748503
258	Q2KJB7	Carnitine O-palmitoyltransferase 2, mitochondrial OS=Bos taurus GN=CPT2 PE=2 SV=1	22.8525	-0.228838	0.342619	-0.66791	0.504191	0.875202	0.748503
1473	A4FV01	SF3B2 protein OS=Bos taurus GN=SF3B2 PE=2 SV=1	1.67238	0.594416	0.891341	0.666879	0.504849	0.875202	0.748503
857	F1MLG1	Uncharacterized protein OS=Bos taurus GN=SRPRB PE=1 SV=2	4.77008	0.370145	0.561782	0.658877	0.509975	0.881147	0.753586
280	Q9BGI2	Peroxiredoxin-4 OS=Bos taurus GN=PRDX4 PE=2 SV=1	20.1505	0.189216	0.287361	0.658463	0.510241	0.881147	0.753586
909	Q0P5F6	CYB5B protein OS=Bos taurus GN=CYB5B PE=2 SV=2	4.72479	-0.612482	0.937551	-0.653279	0.513576	0.885204	0.757057
649	A7MBI6 (+1)	GLOD4 protein OS=Bos taurus GN=GLOD4 PE=2 SV=1	6.60106	0.30097	0.469795	0.640641	0.521756	0.895289	0.765681
708	A5D973	Alpha isoform of regulatory subunit A, protein phosphatase 2 OS=Bos taurus GN=PPP2R1A PE=2 SV=1	4.7771	0.651842	1.01762	0.640559	0.521809	0.895289	0.765681
816	M5FHL5 (+1)	NADH dehydrogenase [ubiquinone] 1 beta subcomplex subunit 10 OS=Bos taurus GN=NDUFB10 PE=4 SV=1	5.48559	-0.403801	0.63152	-0.639412	0.522555	0.895289	0.765681
304	Q8SPJ1	Junction plakoglobin OS=Bos taurus GN=JUP PE=2 SV=1	14.4653	0.473853	0.742611	0.63809	0.523415	0.895289	0.765681
345	P07857	Non-specific lipid-transfer protein OS=Bos taurus GN=SCP2 PE=1 SV=2	16.7648	0.446797	0.704428	0.634269	0.525905	0.89688	0.767042
148	G5E5J2	Galectin OS=Bos taurus GN=LGALS4 PE=4 SV=1	34.4794	0.350894	0.553811	0.633599	0.526343	0.89688	0.767042
228	E1BP71	Uncharacterized protein OS=Bos taurus GN=LOC782884 PE=4 SV=1	19.038	0.811188	1.28721	0.630193	0.528568	0.897394	0.767482
1466	E1BGE5	Uncharacterized protein OS=Bos taurus GN=IPO7 PE=4 SV=1	1.65543	0.534302	0.848856	0.629438	0.529063	0.897394	0.767482
357	Q9TTE1	Serpin A3-1 OS=Bos taurus GN=SERPINA3-1 PE=1 SV=3	17.6611	0.263486	0.420266	0.626951	0.530691	0.897394	0.767482
336	P68002	Voltage-dependent anion-selective channel protein 2 OS=Bos taurus GN=VDAC2 PE=2 SV=2	16.3605	0.223554	0.356837	0.626487	0.530996	0.897394	0.767482
536	F1MCF1 (+1)	Uncharacterized protein OS=Bos taurus GN=SET PE=1 SV=1	8.30629	0.384707	0.615425	0.625108	0.5319	0.897394	0.767482
1469	Q1LZ74	O-acetyl-ADP-ribose deacetylase 1 OS=Bos taurus GN=OARD1 PE=2 SV=1	1.83375	0.686472	1.10244	0.622682	0.533494	0.897394	0.767482
56	F1MEZ5	Uncharacterized protein OS=Bos taurus GN=GZMB PE=1 SV=1	86.999	0.334184	0.53716	0.622131	0.533856	0.897394	0.767482
669	Q3ZBH0	T-complex protein 1 subunit beta OS=Bos taurus GN=CCT2 PE=1 SV=3	5.91769	0.495376	0.797784	0.62094	0.534639	0.897394	0.767482
871	Q3T105	UDP-glucose 4-epimerase OS=Bos taurus GN=GALE PE=2 SV=2	5.27794	0.431467	0.696856	0.619163	0.535809	0.89768	0.767726
595	A5PKK6	Adenosylhomocysteinase (Fragment) OS=Bos taurus GN=AHCYL1 PE=2 SV=1	9.46111	0.391758	0.634644	0.617287	0.537045	0.898075	0.768065
807	M5FMT6 (+1)	Hydroxyacylglutathione hydrolase, mitochondrial OS=Bos taurus GN=HAGH PE=3 SV=1	5.36757	0.328384	0.537208	0.61128	0.541014	0.903031	0.772303
1101	Q3SZA5	Spermine synthase OS=Bos taurus GN=SMS PE=2 SV=1	3.62189	-0.386495	0.637484	-0.606282	0.544327	0.903728	0.772899
25	Q29S21	Keratin, type II cytoskeletal 7 OS=Bos taurus GN=KRT7 PE=2 SV=1	83.3601	0.987868	1.63842	0.602941	0.546548	0.903728	0.772899
533	A4IFT6	TMED7 protein OS=Bos taurus GN=TMED7 PE=1 SV=1	8.74112	0.272473	0.453688	0.600574	0.548124	0.903728	0.772899
519	F1MJQ1	Ras-related protein Rab-7a OS=Bos taurus GN=RAB7A PE=1 SV=1	8.93294	0.298289	0.496763	0.600465	0.548196	0.903728	0.772899
678	A0A140T846 (+1)	DNA-(apurinic or apyrimidinic site) lyase OS=Bos taurus GN=APEX1 PE=3 SV=1	7.1993	-0.335954	0.562857	-0.596873	0.550592	0.903728	0.772899
1148	A0A140T8A4 (+1)	Thimet oligopeptidase OS=Bos taurus GN=THOP1 PE=3 SV=1	3.21112	0.547722	0.917683	0.596853	0.550606	0.903728	0.772899
252	Q2HJH2	Ras-related protein Rab-1B OS=Bos taurus GN=RAB1B PE=2 SV=1	20.8474	0.255902	0.429295	0.596097	0.551111	0.903728	0.772899
858	F1MFD6 (+1)	Coronin OS=Bos taurus GN=CORO7 PE=3 SV=2	5.96541	-0.388976	0.654488	-0.594321	0.552298	0.903728	0.772899
842	F1MLX0 (+1)	Uncharacterized protein OS=Bos taurus GN=FAHD2A PE=4 SV=1	5.91087	0.315559	0.532007	0.593147	0.553082	0.903728	0.772899
231	A3KN04	Dolichyl-diphosphooligosaccharide--protein glycosyltransferase subunit 1 OS=Bos taurus GN=RPN1 PE=1 SV=1	31.8758	-0.206801	0.348768	-0.592948	0.553216	0.903728	0.772899
751	Q2HJF7	Calcium/calmodulin-dependent protein kinase type II subunit delta OS=Bos taurus GN=CAMK2D PE=2 SV=1	5.68885	-0.38834	0.655215	-0.592691	0.553388	0.903728	0.772899
911	Q5E9F1	B-cell receptor-associated protein 31 OS=Bos taurus GN=BCAP31 PE=2 SV=1	3.82587	0.545098	0.922564	0.590851	0.55462	0.903728	0.772899
565	Q3T0T1	Proteasome subunit beta type-10 OS=Bos taurus GN=PSMB10 PE=1 SV=1	8.21186	0.252951	0.428532	0.590273	0.555008	0.903728	0.772899
1084	P25708	NADH dehydrogenase [ubiquinone] flavoprotein 1, mitochondrial OS=Bos taurus GN=NDUFV1 PE=1 SV=2	3.54126	-0.388926	0.659747	-0.589507	0.555521	0.903728	0.772899
729	F1N690 (+1)	Acetyltransferase component of pyruvate dehydrogenase complex OS=Bos taurus GN=DLAT PE=3 SV=1	6.01344	0.305681	0.519977	0.587874	0.556617	0.903873	0.773023
190	Q08DP0	Phosphoglucomutase-1 OS=Bos taurus GN=PGM1 PE=2 SV=1	29.4512	-0.211302	0.361132	-0.585111	0.558473	0.905251	0.774201
418	Q58DQ3	60S ribosomal protein L6 OS=Bos taurus GN=RPL6 PE=2 SV=3	13.074	0.321435	0.551811	0.582508	0.560225	0.905311	0.774252
1040	F1N238 (+1)	Poly(U)-binding-splicing factor PUF60 OS=Bos taurus GN=PUF60 PE=4 SV=1	3.52148	-0.38298	0.657975	-0.58206	0.560526	0.905311	0.774252
180	E1BB91	Uncharacterized protein OS=Bos taurus GN=COL6A3 PE=1 SV=1	45.7732	-0.486027	0.839308	-0.57908	0.562535	0.906924	0.775632
266	G1K1K0 (+1)	Ferritin OS=Bos taurus GN=FTH1 PE=3 SV=2	21.3517	0.283586	0.491346	0.577161	0.563831	0.907383	0.776025
529	Q58DS9	Ras-related protein Rab-5C OS=Bos taurus GN=RAB5C PE=2 SV=1	8.07813	0.260686	0.453988	0.574214	0.565823	0.90896	0.777374
744	Q9BGI1	Peroxiredoxin-5, mitochondrial OS=Bos taurus GN=PRDX5 PE=2 SV=2	6.88978	0.374654	0.654545	0.572389	0.567059	0.909319	0.77768
1289	E1BPP6	Uncharacterized protein OS=Bos taurus GN=MCCC2 PE=4 SV=2	1.72328	0.610297	1.07473	0.567859	0.570131	0.912135	0.780088
198	Q863B3	Staphylococcal nuclease domain-containing protein 1 OS=Bos taurus GN=SND1 PE=1 SV=1	29.0746	0.264306	0.468316	0.564376	0.572498	0.912135	0.780088
146	F1MTP5	WD repeat-containing protein 1 OS=Bos taurus GN=WDR1 PE=4 SV=2	50.1217	-0.154837	0.274693	-0.563674	0.572976	0.912135	0.780088
594	Q4ZHT0	Beta-carotene-15,15'-oxygenase OS=Bos taurus PE=2 SV=1	6.61563	0.547847	0.972496	0.563341	0.573202	0.912135	0.780088
288	H6V5E2 (+2)	MHC class I antigen (Fragment) OS=Bos taurus GN=BoLA-N PE=3 SV=1	16.1877	0.445298	0.795396	0.559845	0.575585	0.912135	0.780088
223	G3N0V0	Uncharacterized protein OS=Bos taurus PE=1 SV=1	36.2608	-0.2882	0.515047	-0.55956	0.575779	0.912135	0.780088
887	A5PK51	Nicotinate phosphoribosyltransferase OS=Bos taurus GN=NAPRT PE=2 SV=2	4.54305	0.368123	0.65813	0.559347	0.575925	0.912135	0.780088
609	P00435	Glutathione peroxidase 1 OS=Bos taurus GN=GPX1 PE=1 SV=3	7.42544	0.248195	0.446767	0.555535	0.578529	0.914627	0.78222
989	Q32LP0	Fermitin family homolog 3 OS=Bos taurus GN=FERMT3 PE=2 SV=1	3.31821	0.460573	0.831264	0.554064	0.579535	0.914627	0.78222
173	A2VE17 (+1)	Scinderin OS=Bos taurus GN=SCIN PE=2 SV=1	32.4389	-0.184555	0.335597	-0.549929	0.582368	0.915883	0.783294
940	Q2KJ44	Serine/threonine-protein phosphatase 2A activator OS=Bos taurus GN=PTPA PE=2 SV=1	4.39932	0.298406	0.54263	0.549925	0.582371	0.915883	0.783294
1003	G3MWG4	Uncharacterized protein OS=Bos taurus GN=IARS2 PE=3 SV=1	2.87202	0.521567	0.954119	0.546648	0.584621	0.917813	0.784945
748	P32592	Integrin beta-2 OS=Bos taurus GN=ITGB2 PE=1 SV=1	7.60399	-0.368135	0.676285	-0.54435	0.586201	0.917976	0.785084
715	Q3T0Z7	Dihydropteridine reductase OS=Bos taurus GN=QDPR PE=2 SV=1	5.18669	0.334086	0.614666	0.543524	0.586769	0.917976	0.785084
922	Q2HJD7	3-hydroxyisobutyrate dehydrogenase, mitochondrial OS=Bos taurus GN=HIBADH PE=2 SV=1	3.55026	0.409058	0.762809	0.536253	0.591784	0.918691	0.785696
1255	E1B735	Uncharacterized protein OS=Bos taurus GN=XPNPEP2 PE=3 SV=1	2.59148	0.484465	0.906376	0.534508	0.59299	0.918691	0.785696
958	G3N252 (+1)	Clathrin light chain OS=Bos taurus GN=CLTB PE=3 SV=1	3.19759	0.513846	0.963495	0.533314	0.593816	0.918691	0.785696
181	P80457	Xanthine dehydrogenase/oxidase OS=Bos taurus GN=XDH PE=1 SV=4	35.036	-0.264027	0.496825	-0.53143	0.595121	0.918691	0.785696
593	P11966	Pyruvate dehydrogenase E1 component subunit beta, mitochondrial OS=Bos taurus GN=PDHB PE=1 SV=2	6.93857	0.295927	0.558782	0.529593	0.596394	0.918691	0.785696
756	Q24JZ7	Succinyl-CoA:3-ketoacid-coenzyme A transferase OS=Bos taurus GN=OXCT1 PE=1 SV=1	8.55054	-0.377192	0.712699	-0.529244	0.596636	0.918691	0.785696
1159	Q0VCX5	Eukaryotic peptide chain release factor subunit 1 OS=Bos taurus GN=ETF1 PE=2 SV=3	3.54151	-0.397591	0.753078	-0.527954	0.597531	0.918691	0.785696
604	A1A4K3	DNA damage-binding protein 1 OS=Bos taurus GN=DDB1 PE=1 SV=1	8.51334	-0.229715	0.43533	-0.52768	0.597722	0.918691	0.785696
670	Q2HJ73	3-hydroxyisobutyryl-CoA hydrolase, mitochondrial OS=Bos taurus GN=HIBCH PE=2 SV=1	7.88453	0.264368	0.501179	0.527493	0.597851	0.918691	0.785696
385	A7MBH9	GNAI2 protein OS=Bos taurus GN=GNAI2 PE=2 SV=1	16.7874	0.277786	0.527092	0.527016	0.598183	0.918691	0.785696
178	F1MDS3	Uncharacterized protein OS=Bos taurus GN=PCK2 PE=1 SV=1	29.5632	-0.290959	0.554325	-0.52489	0.59966	0.918691	0.785696
1083	F1MN74 (+1)	Isocitrate dehydrogenase [NAD] subunit, mitochondrial OS=Bos taurus GN=IDH3A PE=3 SV=1	3.36701	-0.344467	0.656824	-0.524444	0.59997	0.918691	0.785696
1230	A6QLR2	LARS protein OS=Bos taurus GN=LARS PE=2 SV=1	2.01407	0.436145	0.83519	0.52221	0.601524	0.918691	0.785696
143	Q2HJ60	Heterogeneous nuclear ribonucleoproteins A2/B1 OS=Bos taurus GN=HNRNPA2B1 PE=2 SV=1	35.0092	0.267659	0.513243	0.521506	0.602015	0.918691	0.785696
29	A6H7J6	Protein disulfide-isomerase OS=Bos taurus GN=P4HB PE=1 SV=1	146.133	-0.199034	0.383801	-0.518585	0.60405	0.918691	0.785696
333	G3MXK2 (+1)	Fatty acid-binding protein, liver OS=Bos taurus GN=FABP1 PE=1 SV=1	13.414	0.391525	0.75583	0.518007	0.604454	0.918691	0.785696
984	F1MTT7	3,2-trans-enoyl-CoA isomerase, mitochondrial OS=Bos taurus GN=ECI1 PE=1 SV=1	3.49134	0.329381	0.636152	0.517772	0.604618	0.918691	0.785696
1041	Q3T0D7	GTP-binding protein SAR1a OS=Bos taurus GN=SAR1A PE=2 SV=1	3.29284	0.346022	0.673727	0.513594	0.607536	0.921567	0.788155
1010	Q08E38	Pre-mRNA-processing factor 19 OS=Bos taurus GN=PRPF19 PE=2 SV=1	5.08011	0.307251	0.601015	0.511221	0.609196	0.922527	0.788976
765	F1MT41	Uncharacterized protein OS=Bos taurus GN=PTGFRN PE=4 SV=1	7.44196	0.515652	1.01204	0.509515	0.610391	0.92278	0.789193
782	P80513	Mesencephalic astrocyte-derived neurotrophic factor OS=Bos taurus GN=MANF PE=1 SV=2	6.28705	0.310782	0.61214	0.507698	0.611665	0.923152	0.789511
407	P60661	Myosin light polypeptide 6 OS=Bos taurus GN=MYL6 PE=2 SV=2	13.578	-0.218674	0.433149	-0.504847	0.613666	0.923815	0.790078
1142	Q3T0E5	Adipocyte plasma membrane-associated protein OS=Bos taurus GN=APMAP PE=2 SV=1	3.63949	0.484481	0.961002	0.504141	0.614162	0.923815	0.790078
863	E1BLS8	Uncharacterized protein OS=Bos taurus GN=EMILIN1 PE=4 SV=1	7.68934	-0.753439	1.50264	-0.50141	0.616083	0.925154	0.791223
36	P02768-1	SWISS-PROT:P02768-1 Tax_Id=9606 Gene_Symbol=ALB Isoform 1 of Serum albumin precursor	66.2918	0.843765	1.69231	0.498588	0.61807	0.926589	0.79245
350	P81623	Endoplasmic reticulum resident protein 29 OS=Bos taurus GN=ERP29 PE=1 SV=2	16.3519	-0.190688	0.387934	-0.491548	0.623039	0.930578	0.795862
546	Q92176	Coronin-1A OS=Bos taurus GN=CORO1A PE=1 SV=3	11.6197	0.311203	0.634505	0.490466	0.623804	0.930578	0.795862
1155	Q862R3	Similar to ribosomal protein L18a (Fragment) OS=Bos taurus PE=2 SV=1	2.40765	0.385588	0.787261	0.489784	0.624287	0.930578	0.795862
573	M0QW22	Uncharacterized protein OS=Bos taurus GN=LOC100296421 PE=3 SV=1	8.70329	0.468495	0.958161	0.488952	0.624876	0.930578	0.795862
652	G3MWR4	Sodium/potassium-transporting ATPase subunit beta OS=Bos taurus GN=ATP1B1 PE=1 SV=1	9.2896	-0.24999	0.516721	-0.483802	0.628527	0.934239	0.798993
224	Q1JPB0	Leukocyte elastase inhibitor OS=Bos taurus GN=SERPINB1 PE=2 SV=2	27.9394	0.178898	0.37191	0.481024	0.630499	0.934239	0.798993
1107	Q32LN7	WD repeat-containing protein 61 OS=Bos taurus GN=WDR61 PE=2 SV=1	2.73382	-0.351229	0.73372	-0.478696	0.632155	0.934239	0.798993
1202	Q3MHK9	Fascin OS=Bos taurus GN=FSCN1 PE=1 SV=1	4.21942	-0.528411	1.10781	-0.476987	0.633371	0.934239	0.798993
996	Q3SZ32	Elongin B OS=Bos taurus GN=TCEB2 PE=2 SV=1	4.00074	-0.337257	0.710313	-0.474801	0.634929	0.934239	0.798993
955	E1BMX0	Uncharacterized protein OS=Bos taurus GN=KRAS PE=4 SV=2	3.18366	0.357163	0.752345	0.474733	0.634977	0.934239	0.798993
823	Q3ZC41	Acetyl-Coenzyme A acyltransferase 1 OS=Bos taurus GN=ACAA1 PE=1 SV=1	6.21738	-0.258557	0.544854	-0.474543	0.635113	0.934239	0.798993
1235	O97725	NADH dehydrogenase [ubiquinone] 1 alpha subcomplex subunit 12 OS=Bos taurus GN=NDUFA12 PE=1 SV=1	2.52402	-0.408621	0.862471	-0.473779	0.635657	0.934239	0.798993
505	A6QLY4	Isochorismatase domain-containing protein 1 OS=Bos taurus GN=ISOC1 PE=2 SV=1	9.56147	0.177603	0.378702	0.468978	0.639086	0.937743	0.80199
1421	M5FJY9 (+1)	Phosphoglycolate phosphatase OS=Bos taurus GN=PGP PE=3 SV=1	2.20493	-0.485313	1.04011	-0.466598	0.640787	0.938544	0.802674
129	A0A140T871	Glutamate dehydrogenase 1, mitochondrial OS=Bos taurus GN=GLUD1 PE=1 SV=1	53.0485	-0.197968	0.425468	-0.465293	0.641721	0.938544	0.802674
34	G3X6I0	Uncharacterized protein OS=Bos taurus PE=1 SV=1	108.67	0.154352	0.334367	0.461624	0.644351	0.940502	0.804349
893	Q1RMI2	Ras homolog gene family, member G (Rho G) OS=Bos taurus GN=RHOG PE=1 SV=1	3.71037	0.43237	0.938907	0.460503	0.645155	0.940502	0.804349
632	Q27970	Calpain-1 catalytic subunit OS=Bos taurus GN=CAPN1 PE=1 SV=3	7.46721	-0.302381	0.664221	-0.455241	0.648936	0.940588	0.804423
239	P15690	NADH-ubiquinone oxidoreductase 75 kDa subunit, mitochondrial OS=Bos taurus GN=NDUFS1 PE=1 SV=1	23.6659	-0.212649	0.467506	-0.454857	0.649212	0.940588	0.804423
620	Q3T133	Transmembrane emp24 domain-containing protein 9 OS=Bos taurus GN=TMED9 PE=1 SV=1	7.80444	0.187856	0.415688	0.451915	0.65133	0.940588	0.804423
468	P63009 (+1)	AP-2 complex subunit beta OS=Bos taurus GN=AP2B1 PE=1 SV=2	10.2937	0.229787	0.50875	0.45167	0.651506	0.940588	0.804423
881	Q3ZCE8	RNA-binding protein 8A OS=Bos taurus GN=RBM8A PE=2 SV=2	4.47912	-0.30671	0.679154	-0.451606	0.651553	0.940588	0.804423
689	Q29437	Primary amine oxidase, liver isozyme OS=Bos taurus PE=1 SV=1	8.04391	-0.230467	0.511248	-0.450793	0.652139	0.940588	0.804423
132	Q3SZ00	HADHA protein OS=Bos taurus GN=HADHA PE=1 SV=1	36.3593	0.16391	0.364522	0.449657	0.652958	0.940588	0.804423
785	A6QLP7	Translocon-associated protein subunit alpha OS=Bos taurus GN=SSR1 PE=2 SV=1	5.03811	-0.245283	0.546561	-0.448775	0.653594	0.940588	0.804423
1292	Q29RQ2	KH domain containing, RNA binding, signal transduction associated 1 OS=Bos taurus GN=KHDRBS1 PE=2 SV=1	1.43161	0.409869	0.923484	0.443829	0.657166	0.942145	0.805754
232	F2Z4F5	Dipeptidyl peptidase 3 OS=Bos taurus GN=DPP3 PE=1 SV=1	27.1935	-0.117728	0.265774	-0.442963	0.657793	0.942145	0.805754
870	Q1LZ72	Canopy 2 homolog (Zebrafish) OS=Bos taurus GN=CNPY2 PE=2 SV=1	4.30354	0.291219	0.657848	0.442684	0.657994	0.942145	0.805754
197	P45879	Voltage-dependent anion-selective channel protein 1 OS=Bos taurus GN=VDAC1 PE=1 SV=3	27.4638	0.136782	0.309833	0.441471	0.658872	0.942145	0.805754
641	A4ZXV5 (+11)	Cytochrome c oxidase subunit 2 OS=Bos mutus grunniens GN=COX2 PE=3 SV=1	4.90763	0.399683	0.914256	0.437167	0.66199	0.945099	0.808281
157	Q0VCU1	Cytoplasmic aconitate hydratase OS=Bos taurus GN=ACO1 PE=2 SV=1	38.194	-0.107641	0.248716	-0.432786	0.66517	0.946983	0.809892
1383	Q3ZBF7	Prostaglandin E synthase 3 OS=Bos taurus GN=PTGES3 PE=1 SV=1	1.88556	0.347874	0.810836	0.429031	0.6679	0.946983	0.809892
1062	F1N6P2	Uncharacterized protein OS=Bos taurus PE=4 SV=2	2.55526	0.425964	0.993201	0.428879	0.668011	0.946983	0.809892
136	F1MMK8	Lysine--tRNA ligase OS=Bos taurus GN=KARS PE=1 SV=1	41.2244	0.210662	0.49134	0.42875	0.668105	0.946983	0.809892
234	A4FV90	PCCA protein OS=Bos taurus GN=PCCA PE=2 SV=1	24.4791	0.242626	0.568183	0.427021	0.669364	0.946983	0.809892
465	F1MF76	Uncharacterized protein OS=Bos taurus GN=LOC515570 PE=4 SV=2	9.22224	-0.318814	0.747257	-0.426646	0.669637	0.946983	0.809892
1479	A6QPT7	Endoplasmic reticulum aminopeptidase 2 OS=Bos taurus GN=ERAP2 PE=2 SV=1	1.99572	-0.43033	1.02093	-0.421507	0.673385	0.95057	0.812959
1063	F1MZ92	Nuclease-sensitive element-binding protein 1 OS=Bos taurus GN=YBX1 PE=4 SV=2	2.79059	-0.389396	0.931326	-0.418109	0.675867	0.95057	0.812959
1581	Q1RMW3	Metastasis associated 1 family, member 2 OS=Bos taurus GN=MTA2 PE=2 SV=1	1.13264	-0.390616	0.934487	-0.418001	0.675947	0.95057	0.812959
72	P00761	Trypsin OS=Sus scrofa PE=1 SV=1	63.9827	0.150959	0.361955	0.417065	0.676631	0.95057	0.812959
888	Q5E954	DnaJ homolog subfamily A member 1 OS=Bos taurus GN=DNAJA1 PE=2 SV=2	5.08668	0.330269	0.794063	0.415923	0.677466	0.95057	0.812959
1248	E1BQ32	Uncharacterized protein OS=Bos taurus GN=CRK PE=4 SV=1	2.26564	0.381332	0.924923	0.412286	0.68013	0.950954	0.813288
79	Q3SZH7	Leukotriene A-4 hydrolase OS=Bos taurus GN=LTA4H PE=2 SV=3	64.701	0.121889	0.296022	0.411757	0.680518	0.950954	0.813288
745	F1MD58	Uncharacterized protein OS=Bos taurus GN=CASP7 PE=3 SV=2	6.80882	0.30525	0.742316	0.411212	0.680917	0.950954	0.813288
933	F1MLV3 (+1)	Uncharacterized protein OS=Bos taurus GN=TXNL1 PE=1 SV=1	3.38306	-0.402351	0.983192	-0.409229	0.682371	0.951506	0.81376
566	P07589	Fibronectin OS=Bos taurus GN=FN1 PE=1 SV=4	10.1628	0.330565	0.83003	0.398257	0.690441	0.960847	0.821749
1125	E1B7U1	Uncharacterized protein OS=Bos taurus GN=MOGS PE=1 SV=2	3.45693	0.259917	0.654353	0.397212	0.691211	0.960847	0.821749
796	Q9TR36	Phosphatidylinositol transfer protein beta isoform OS=Bos taurus GN=PITPNB PE=1 SV=3	4.41106	-0.373927	0.953767	-0.392053	0.695019	0.961977	0.822715
254	P00442	Superoxide dismutase [Cu-Zn] OS=Bos taurus GN=SOD1 PE=1 SV=2	20.8694	0.313325	0.799882	0.391714	0.695269	0.961977	0.822715
1308	Q1LZ95	Isopentenyl-diphosphate Delta-isomerase 1 OS=Bos taurus GN=IDI1 PE=2 SV=2	1.91788	-0.310814	0.796272	-0.390336	0.696288	0.961977	0.822715
731	P62998	Ras-related C3 botulinum toxin substrate 1 OS=Bos taurus GN=RAC1 PE=1 SV=1	6.51133	0.228574	0.585624	0.390308	0.696308	0.961977	0.822715
402	E1BIB4	Uncharacterized protein OS=Bos taurus GN=HNRNPL PE=1 SV=2	15.7179	-0.240969	0.62757	-0.383972	0.700999	0.963226	0.823784
965	Q29RI9	Methionine adenosyltransferase 2 subunit beta OS=Bos taurus GN=MAT2B PE=2 SV=1	5.04161	-0.238137	0.621293	-0.383293	0.701502	0.963226	0.823784
1059	Q0P5K8	Nipsnap homolog 1 (C. elegans) OS=Bos taurus GN=NIPSNAP1 PE=2 SV=1	2.72732	0.349737	0.916662	0.381534	0.702807	0.963226	0.823784
728	A6QR56	Aldehyde dehydrogenase family 16 member A1 OS=Bos taurus GN=ALDH16A1 PE=2 SV=1	6.45816	-0.279149	0.738137	-0.378181	0.705296	0.963226	0.823784
28	Q3ZBV8	Threonine--tRNA ligase, cytoplasmic OS=Bos taurus GN=TARS PE=2 SV=1	114.875	0.127327	0.338474	0.376179	0.706784	0.963226	0.823784
436	Q5E987	Proteasome subunit alpha type-5 OS=Bos taurus GN=PSMA5 PE=1 SV=1	11.3352	0.174188	0.466437	0.373443	0.708819	0.963226	0.823784
682	F1ME65	Uncharacterized protein OS=Bos taurus GN=CKAP4 PE=1 SV=1	9.0442	-0.27794	0.748398	-0.37138	0.710354	0.963226	0.823784
100	F1MJH1 (+1)	Gelsolin OS=Bos taurus GN=GSN PE=1 SV=1	63.6402	-0.126644	0.343965	-0.36819	0.712731	0.963226	0.823784
926	F1N7K8	Methylmalonate-semialdehyde dehydrogenase [acylating], mitochondrial OS=Bos taurus GN=ALDH6A1 PE=4 SV=1	5.11267	0.24894	0.678242	0.367038	0.713591	0.963226	0.823784
921	E1BP42	Uncharacterized protein OS=Bos taurus GN=CSAD PE=3 SV=2	3.38217	0.292271	0.80263	0.364141	0.715753	0.963226	0.823784
1088	Q02375	NADH dehydrogenase [ubiquinone] iron-sulfur protein 4, mitochondrial OS=Bos taurus GN=NDUFS4 PE=1 SV=1	2.65399	0.276117	0.764666	0.361095	0.718029	0.963226	0.823784
1310	P48452	Serine/threonine-protein phosphatase 2B catalytic subunit alpha isoform OS=Bos taurus GN=PPP3CA PE=1 SV=1	1.72699	0.293559	0.815476	0.359984	0.718859	0.963226	0.823784
668	F6QS88 (+1)	Uncharacterized protein OS=Bos taurus GN=EPHX2 PE=1 SV=1	7.09294	0.205996	0.57225	0.359975	0.718866	0.963226	0.823784
1085	A7MB35	Pyruvate dehydrogenase E1 component subunit alpha, somatic form, mitochondrial OS=Bos taurus GN=PDHA1 PE=2 SV=1	3.63002	0.303165	0.843033	0.359613	0.719137	0.963226	0.823784
196	Q3ZC84	Cytosolic non-specific dipeptidase OS=Bos taurus GN=CNDP2 PE=2 SV=1	27.8783	0.182543	0.51013	0.357836	0.720466	0.963226	0.823784
1105	F1N0N6 (+1)	Uncharacterized protein OS=Bos taurus GN=C1orf123 PE=4 SV=1	3.89361	-0.270356	0.756894	-0.357191	0.720949	0.963226	0.823784
584	Q56JX8	40S ribosomal protein S13 OS=Bos taurus GN=RPS13 PE=2 SV=3	8.10246	0.207205	0.585362	0.353978	0.723355	0.963226	0.823784
431	F1MGU7 (+1)	Fibrinogen gamma-B chain OS=Bos taurus GN=FGG PE=1 SV=1	21.3364	-0.228349	0.648267	-0.352245	0.724654	0.963226	0.823784
1358	Q0VFX9	Gamma-glutamylaminecyclotransferase OS=Bos taurus GN=GGACT PE=2 SV=1	2.15057	0.347989	0.991388	0.351012	0.725579	0.963226	0.823784
759	E1BHX7	Phosphoinositide phospholipase C OS=Bos taurus GN=PLCB3 PE=4 SV=1	4.069	0.319088	0.911303	0.350145	0.72623	0.963226	0.823784
1290	Q05B71	CDGSH iron-sulfur domain-containing protein 2 OS=Bos taurus GN=CISD2 PE=2 SV=1	2.54249	0.279527	0.801208	0.348882	0.727178	0.963226	0.823784
1011	Q2NL34	Ubiquinone biosynthesis protein COQ9, mitochondrial OS=Bos taurus GN=COQ9 PE=2 SV=1	3.85165	-0.231701	0.66431	-0.348785	0.727251	0.963226	0.823784
243	Q3SWX7	Annexin A3 OS=Bos taurus GN=ANXA3 PE=2 SV=3	27.5341	0.121762	0.350263	0.34763	0.728118	0.963226	0.823784
1153	Q2KJH0	Tropomodulin 3 (Ubiquitous) OS=Bos taurus GN=TMOD3 PE=2 SV=1	3.66844	-0.230263	0.669066	-0.344155	0.730729	0.963226	0.823784
968	A6QPL8 (+1)	NAAA protein OS=Bos taurus GN=NAAA PE=2 SV=1	4.23039	0.187907	0.546107	0.344086	0.730782	0.963226	0.823784
654	A6QP36	LMAN2 protein OS=Bos taurus GN=LMAN2 PE=2 SV=1	7.50337	-0.179193	0.520813	-0.344063	0.730799	0.963226	0.823784
493	P61223	Ras-related protein Rap-1b OS=Bos taurus GN=RAP1B PE=2 SV=1	8.23714	0.331247	0.965924	0.342933	0.731649	0.963226	0.823784
225	Q0VCM4	Glycogen phosphorylase, liver form OS=Bos taurus GN=PYGL PE=2 SV=1	29.0674	-0.143046	0.417245	-0.342834	0.731723	0.963226	0.823784
153	P62935	Peptidyl-prolyl cis-trans isomerase A OS=Bos taurus GN=PPIA PE=1 SV=2	38.7124	0.104307	0.306668	0.340129	0.733759	0.963226	0.823784
122	F1MDC1	Uncharacterized protein OS=Bos taurus PE=1 SV=2	47.8481	0.168158	0.49819	0.337537	0.735712	0.963226	0.823784
174	Q3SZ62	Phosphoglycerate mutase 1 OS=Bos taurus GN=PGAM1 PE=2 SV=3	31.5758	0.147585	0.437291	0.337498	0.735742	0.963226	0.823784
667	G3MYA4	Uncharacterized protein OS=Bos taurus PE=4 SV=1	6.98622	0.185407	0.54945	0.337442	0.735784	0.963226	0.823784
327	G3X6L9	Uncharacterized protein OS=Bos taurus GN=EPRS PE=1 SV=1	13.543	0.271262	0.805128	0.336918	0.736178	0.963226	0.823784
583	F1N7T2	Alpha-mannosidase OS=Bos taurus GN=MAN2A1 PE=3 SV=2	7.6754	-0.177067	0.52563	-0.336865	0.736218	0.963226	0.823784
525	A7YY28	Protein ABHD14B OS=Bos taurus GN=ABHD14B PE=2 SV=1	9.58311	0.126512	0.376516	0.336007	0.736866	0.963226	0.823784
250	P02070 (+4)	Hemoglobin subunit beta OS=Bos taurus GN=HBB PE=1 SV=1	16.6618	0.607277	1.80838	0.335812	0.737012	0.963226	0.823784
1211	Q3T000	Synaptobrevin homolog YKT6 OS=Bos taurus GN=YKT6 PE=2 SV=1	2.49152	0.306106	0.923539	0.331449	0.740305	0.963226	0.823784
31	Q04695	SWISS-PROT:Q04695 Tax_Id=9606 Gene_Symbol=KRT17 Keratin, type I cytoskeletal 17	66.9569	0.707428	2.13746	0.330967	0.740669	0.963226	0.823784
683	F1MZ96	Uncharacterized protein OS=Bos taurus PE=1 SV=2	7.86599	-0.191141	0.579157	-0.330033	0.741375	0.963226	0.823784
627	A7E3W2	Galectin-3-binding protein OS=Bos taurus GN=LGALS3BP PE=1 SV=1	5.944	-0.269201	0.832054	-0.323538	0.746288	0.963226	0.823784
1234	F1MQ90	Uncharacterized protein OS=Bos taurus GN=FNBP1 PE=4 SV=2	2.03097	0.252629	0.783548	0.322417	0.747137	0.963226	0.823784
383	A6QNP4	BTNL2 protein OS=Bos taurus GN=BTNL2 PE=2 SV=1	15.7257	-0.12548	0.390798	-0.321088	0.748144	0.963226	0.823784
1039	Q28824	Myosin light chain kinase, smooth muscle OS=Bos taurus GN=MYLK PE=1 SV=1	5.1885	0.316105	0.9914	0.318847	0.749843	0.963226	0.823784
497	Q9MZ13	Voltage-dependent anion-selective channel protein 3 OS=Bos taurus GN=VDAC3 PE=2 SV=1	8.91531	-0.174548	0.548058	-0.318485	0.750117	0.963226	0.823784
971	Q02380	NADH dehydrogenase [ubiquinone] 1 beta subcomplex subunit 5, mitochondrial OS=Bos taurus GN=NDUFB5 PE=1 SV=1	4.68732	-0.225911	0.71319	-0.316762	0.751424	0.963226	0.823784
1228	C3V9V8 (+1)	Proteasome 26S non-ATPase subunit 9 OS=Bos taurus GN=PSMD9 PE=4 SV=1	2.61076	0.282859	0.898363	0.314861	0.752868	0.963226	0.823784
1507	E1BFB9	Protein FAM114A2 OS=Bos taurus GN=FAM114A1 PE=4 SV=1	1.2814	-0.27873	0.887788	-0.31396	0.753552	0.963226	0.823784
321	Q3ZCJ6	Epoxide hydrolase OS=Bos taurus GN=EPHX1 PE=1 SV=1	23.0735	-0.124311	0.396799	-0.313285	0.754064	0.963226	0.823784
928	F1MT51 (+1)	Peptidylprolyl isomerase OS=Bos taurus GN=FKBP11 PE=4 SV=1	3.76011	0.201566	0.644607	0.312695	0.754512	0.963226	0.823784
1057	Q3T0L2	Endoplasmic reticulum resident protein 44 OS=Bos taurus GN=ERP44 PE=2 SV=1	5.26676	-0.284092	0.914495	-0.310655	0.756063	0.963226	0.823784
761	Q8MHP0	MHC class II antigen OS=Bos taurus GN=BoLA-DRB3 PE=3 SV=1	6.33114	-0.180584	0.586197	-0.308061	0.758036	0.963226	0.823784
903	Q5EAC6	Hsp90 co-chaperone Cdc37 OS=Bos taurus GN=CDC37 PE=2 SV=1	4.04094	0.243222	0.79411	0.306283	0.759389	0.963226	0.823784
467	E1BI98	Uncharacterized protein OS=Bos taurus GN=COL6A1 PE=1 SV=1	18.1204	-0.416619	1.36189	-0.305912	0.759672	0.963226	0.823784
809	Q32LE5	Isoaspartyl peptidase/L-asparaginase OS=Bos taurus GN=ASRGL1 PE=2 SV=1	5.34182	-0.182894	0.597868	-0.30591	0.759673	0.963226	0.823784
705	A5PJQ6	PGRMC2 protein OS=Bos taurus GN=PGRMC2 PE=1 SV=1	6.97744	0.14693	0.481128	0.305387	0.760072	0.963226	0.823784
879	P06623	2',3'-cyclic-nucleotide 3'-phosphodiesterase OS=Bos taurus GN=CNP PE=2 SV=2	6.21715	-0.2472	0.816005	-0.30294	0.761936	0.963226	0.823784
1013	F1MHB8 (+1)	Nicotinate-nucleotide pyrophosphorylase [carboxylating] OS=Bos taurus GN=QPRT PE=3 SV=1	3.49691	0.214138	0.710604	0.301346	0.763151	0.963226	0.823784
1158	P68399	Casein kinase II subunit alpha OS=Bos taurus GN=CSNK2A1 PE=1 SV=1	2.97855	-0.243638	0.810137	-0.300737	0.763615	0.963226	0.823784
882	G3MXC8	Actin-related protein 2/3 complex subunit 5 OS=Bos taurus GN=ARPC5 PE=3 SV=1	3.5884	0.225603	0.753911	0.299243	0.764754	0.963226	0.823784
161	F1N6T5	Alkaline phosphatase OS=Bos taurus GN=LOC100125266 PE=3 SV=1	31.9883	-0.190061	0.636607	-0.298553	0.765281	0.963226	0.823784
1141	G3N3D4	Uncharacterized protein OS=Bos taurus GN=KCTD12 PE=1 SV=1	2.63819	0.290409	0.975815	0.297607	0.766003	0.963226	0.823784
248	Q7RTT2 (+1)	TREMBL:Q7RTT2 Tax_Id=9606 Gene_Symbol=KRT78 Keratin-78	15.2901	0.413437	1.39935	0.295449	0.767651	0.963226	0.823784
841	Q29451	Lysosomal alpha-mannosidase OS=Bos taurus GN=MAN2B1 PE=1 SV=4	5.95021	-0.157212	0.53281	-0.295062	0.767946	0.963226	0.823784
1285	Q3T0C6	Sodium/potassium-transporting ATPase subunit beta-3 OS=Bos taurus GN=ATP1B3 PE=2 SV=1	2.38567	0.255465	0.866984	0.294659	0.768254	0.963226	0.823784
444	Q3ZCK3	3'(2'),5'-bisphosphate nucleotidase 1 OS=Bos taurus GN=BPNT1 PE=2 SV=1	11.9965	0.120019	0.408664	0.293687	0.768997	0.963226	0.823784
55	P48616	Vimentin OS=Bos taurus GN=VIM PE=1 SV=3	97.2309	0.119713	0.409763	0.292151	0.770171	0.963226	0.823784
398	Q5E9E6	60S ribosomal protein L10a OS=Bos taurus GN=RPL10A PE=2 SV=3	14.3499	0.129171	0.442829	0.291695	0.77052	0.963226	0.823784
579	Q2HJ54	Phosphatidylinositol transfer protein alpha isoform OS=Bos taurus GN=PITPNA PE=1 SV=3	8.10802	0.128589	0.444822	0.289079	0.772521	0.963226	0.823784
904	P00586	Thiosulfate sulfurtransferase OS=Bos taurus GN=TST PE=1 SV=3	4.23045	0.245974	0.856611	0.287148	0.773999	0.963226	0.823784
222	P09867	Heterogeneous nuclear ribonucleoprotein A1 OS=Bos taurus GN=HNRNPA1 PE=1 SV=2	30.6205	-0.107206	0.37456	-0.286219	0.77471	0.963226	0.823784
521	P62833	Ras-related protein Rap-1A OS=Bos taurus GN=RAP1A PE=1 SV=1	9.70898	0.10973	0.383888	0.285838	0.775002	0.963226	0.823784
73	Q3SYU2	Elongation factor 2 OS=Bos taurus GN=EEF2 PE=2 SV=3	74.7882	0.0664072	0.233204	0.28476	0.775828	0.963226	0.823784
1227	Q9TU47	Eukaryotic translation initiation factor 6 OS=Bos taurus GN=EIF6 PE=2 SV=2	1.86315	-0.291942	1.03047	-0.28331	0.776939	0.963226	0.823784
1103	Q5E9D6	Haloacid dehalogenase-like hydrolase domain-containing protein 3 OS=Bos taurus GN=HDHD3 PE=2 SV=1	3.77233	0.174993	0.618901	0.282748	0.77737	0.963226	0.823784
1355	E1BKZ1	Uncharacterized protein OS=Bos taurus GN=GSR PE=4 SV=2	2.59033	-0.250159	0.891392	-0.280638	0.778988	0.963226	0.823784
347	Q04467	Isocitrate dehydrogenase [NADP], mitochondrial OS=Bos taurus GN=IDH2 PE=1 SV=2	16.7169	-0.1341	0.483007	-0.277635	0.781293	0.963226	0.823784
612	Q1RMI4	GTPase, IMAP family member 4 OS=Bos taurus GN=GIMAP4 PE=2 SV=1	6.05138	0.319036	1.15489	0.276247	0.782359	0.963226	0.823784
639	Q2KJJ4	GTPase, IMAP family member 7 OS=Bos taurus GN=GIMAP7 PE=2 SV=1	6.13857	0.208811	0.768059	0.271868	0.785723	0.963226	0.823784
732	F1N3P2	Ubiquitinyl hydrolase 1 OS=Bos taurus GN=USP5 PE=1 SV=2	4.83786	-0.222594	0.819711	-0.271552	0.785966	0.963226	0.823784
771	A0JN52	Splicing factor 3B subunit 3 OS=Bos taurus GN=SF3B3 PE=2 SV=1	6.27041	0.149385	0.550534	0.271346	0.786125	0.963226	0.823784
353	O77973	MHC class I antigen OS=Bos taurus GN=4221.1 PE=3 SV=1	21.097	-0.13748	0.508397	-0.270418	0.786838	0.963226	0.823784
110	A6QR15	LOC535277 protein OS=Bos taurus GN=LOC535277 PE=1 SV=1	54.617	0.151822	0.564086	0.269147	0.787817	0.963226	0.823784
1038	Q3SZM9	N-acetyl-D-glucosamine kinase OS=Bos taurus GN=NAGK PE=2 SV=1	2.58072	0.211659	0.789465	0.268104	0.788619	0.963226	0.823784
916	P20456	Inositol monophosphatase 1 OS=Bos taurus GN=IMPA1 PE=1 SV=1	4.78712	0.136595	0.515803	0.264819	0.791149	0.963226	0.823784
846	Q3T0E7	Serine/threonine-protein phosphatase PP1-alpha catalytic subunit OS=Bos taurus GN=PPP1CA PE=2 SV=1	3.92436	-0.187373	0.707694	-0.264765	0.79119	0.963226	0.823784
492	A5D7A0	EF-hand domain-containing protein D2 OS=Bos taurus GN=EFHD2 PE=2 SV=1	8.78844	-0.174913	0.660683	-0.264745	0.791206	0.963226	0.823784
665	E1BEI2	Uncharacterized protein OS=Bos taurus GN=SPCS2 PE=1 SV=1	8.36856	0.181873	0.69275	0.262538	0.792907	0.963226	0.823784
176	Q3SZP5	Peroxisomal acyl-coenzyme A oxidase 1 OS=Bos taurus GN=ACOX1 PE=2 SV=1	28.9786	0.185421	0.709081	0.261494	0.793711	0.963226	0.823784
601	F1MKG2	Uncharacterized protein OS=Bos taurus GN=COL6A2 PE=1 SV=2	12.7881	-0.43557	1.67691	-0.259746	0.79506	0.963226	0.823784
133	A3KMV5	Ubiquitin-like modifier-activating enzyme 1 OS=Bos taurus GN=UBA1 PE=2 SV=1	42.2275	-0.0871668	0.337308	-0.258419	0.796083	0.963226	0.823784
1016	E1BB17	Uncharacterized protein OS=Bos taurus GN=HNRNPH3 PE=1 SV=1	2.88372	0.280251	1.09167	0.256718	0.797396	0.963226	0.823784
106	P13214	Annexin A4 OS=Bos taurus GN=ANXA4 PE=1 SV=2	51.4607	0.0771595	0.30189	0.255588	0.798269	0.963226	0.823784
951	F1MM83	6-phosphogluconolactonase OS=Bos taurus GN=PGLS PE=4 SV=1	4.44865	0.137899	0.54266	0.254117	0.799405	0.963226	0.823784
970	M5FJZ1 (+1)	Phosphomannomutase OS=Bos taurus GN=PMM2 PE=3 SV=1	3.9001	0.174899	0.694685	0.251768	0.80122	0.963226	0.823784
1273	Q5E992	Peptidyl-prolyl cis-trans isomerase-like 1 OS=Bos taurus GN=PPIL1 PE=2 SV=1	2.80739	-0.188426	0.749627	-0.25136	0.801536	0.963226	0.823784
244	Q3T0P6	Phosphoglycerate kinase 1 OS=Bos taurus GN=PGK1 PE=2 SV=3	28.3792	0.0829758	0.330368	0.251162	0.801689	0.963226	0.823784
503	Q3T108	Proteasome subunit beta type-4 OS=Bos taurus GN=PSMB4 PE=1 SV=1	8.63532	-0.111356	0.445868	-0.249751	0.80278	0.963226	0.823784
542	B0JYN8 (+1)	Proteasome subunit beta type OS=Bos taurus GN=PSMB3 PE=2 SV=1	9.89173	0.113978	0.458503	0.248588	0.803679	0.963226	0.823784
1056	Q3ZBL1	1,2-dihydroxy-3-keto-5-methylthiopentene dioxygenase OS=Bos taurus GN=ADI1 PE=2 SV=2	3.4714	0.170247	0.685894	0.248212	0.80397	0.963226	0.823784
463	Q2KIV8	Glutathione S-transferase OS=Bos taurus GN=GSTM3 PE=2 SV=1	11.9864	0.110799	0.447566	0.247558	0.804476	0.963226	0.823784
191	Q27991	Myosin-10 OS=Bos taurus GN=MYH10 PE=2 SV=2	34.1785	-0.309661	1.26377	-0.24503	0.806433	0.964283	0.824688
397	E1B9R3	Uncharacterized protein OS=Bos taurus GN=UGGT1 PE=4 SV=2	14.548	0.11066	0.46312	0.238945	0.811148	0.968048	0.827907
636	G3MXJ5	Uncharacterized protein OS=Bos taurus GN=LAMP2 PE=1 SV=1	8.78459	0.0977755	0.412211	0.237197	0.812504	0.968048	0.827907
164	P19858	L-lactate dehydrogenase A chain OS=Bos taurus GN=LDHA PE=2 SV=2	30.4673	0.0962692	0.408405	0.23572	0.81365	0.968048	0.827907
1505	B2CZT3	Sirtuin-like protein 2 OS=Bos taurus GN=SIRT2 PE=2 SV=1	1.68791	0.208864	0.887248	0.235406	0.813893	0.968048	0.827907
445	A3KMV6	HNRNPR protein OS=Bos taurus GN=HNRNPR PE=1 SV=1	12.9622	-0.100014	0.427397	-0.234008	0.814978	0.968056	0.827915
1174	A5PK33	GZMA protein OS=Bos taurus GN=GZMA PE=2 SV=1	2.65405	-0.162515	0.699904	-0.232196	0.816386	0.968447	0.828249
1201	Q08DB4	Copine-1 OS=Bos taurus GN=CPNE1 PE=1 SV=1	3.17706	0.202799	0.898769	0.225641	0.821481	0.973205	0.832318
303	Q5E9I6	ADP-ribosylation factor 3 OS=Bos taurus GN=ARF3 PE=2 SV=3	14.0908	0.1412	0.643191	0.21953	0.826237	0.973227	0.832337
203	A6QNL5	PDIA6 protein (Fragment) OS=Bos taurus GN=PDIA6 PE=1 SV=1	26.1372	-0.0895603	0.411227	-0.217788	0.827594	0.973227	0.832337
52	Q2UVX4	Complement C3 OS=Bos taurus GN=C3 PE=1 SV=2	94.7042	0.0682237	0.31735	0.214979	0.829784	0.973227	0.832337
767	P31404	V-type proton ATPase catalytic subunit A OS=Bos taurus GN=ATP6V1A PE=2 SV=2	4.22158	0.193682	0.901458	0.214854	0.829881	0.973227	0.832337
1275	Q32LE4	Gamma-glutamylcyclotransferase OS=Bos taurus GN=GGCT PE=2 SV=1	2.77187	0.187388	0.878174	0.213384	0.831027	0.973227	0.832337
1356	G3X6L8	Uncharacterized protein OS=Bos taurus GN=NIPSNAP3A PE=4 SV=1	3.24156	-0.188714	0.888277	-0.21245	0.831756	0.973227	0.832337
453	A2T1U6	Aminopeptidase B OS=Bos taurus GN=AP-B PE=2 SV=1	12.112	0.0883922	0.417818	0.211557	0.832453	0.973227	0.832337
854	F1N7H5	Mannose-1-phosphate guanyltransferase beta OS=Bos taurus GN=GMPPB PE=4 SV=2	7.1804	0.104721	0.496023	0.21112	0.832793	0.973227	0.832337
207	F1N3J3	Uncharacterized protein OS=Bos taurus GN=AGR2 PE=1 SV=2	22.9187	0.110185	0.525867	0.20953	0.834034	0.973227	0.832337
487	Q9TU03	Rho GDP-dissociation inhibitor 2 OS=Bos taurus GN=ARHGDIB PE=2 SV=3	10.6239	0.0982813	0.471219	0.208568	0.834785	0.973227	0.832337
535	A6H797	MLEC protein OS=Bos taurus GN=MLEC PE=1 SV=1	9.92812	-0.0956008	0.459466	-0.20807	0.835175	0.973227	0.832337
443	P61284	60S ribosomal protein L12 OS=Bos taurus GN=RPL12 PE=2 SV=1	13.6862	0.0764457	0.367597	0.207961	0.83526	0.973227	0.832337
538	P61585	Transforming protein RhoA OS=Bos taurus GN=RHOA PE=1 SV=1	9.71207	-0.104054	0.50214	-0.207221	0.835837	0.973227	0.832337
845	Q3SX44	N(G),N(G)-dimethylarginine dimethylaminohydrolase 2 OS=Bos taurus GN=DDAH2 PE=2 SV=1	6.45829	0.156116	0.774193	0.20165	0.840191	0.973227	0.832337
880	A6QR61	SNX12 protein OS=Bos taurus GN=SNX12 PE=2 SV=1	4.99646	-0.125812	0.6268	-0.20072	0.840917	0.973227	0.832337
1357	Q3T0G5	Proline synthase co-transcribed bacterial homolog protein OS=Bos taurus GN=PROSC PE=2 SV=1	1.91642	0.154893	0.771935	0.200655	0.840968	0.973227	0.832337
470	A6QPH7	AKR7A2 protein OS=Bos taurus GN=AKR7A2 PE=2 SV=1	10.8337	-0.0815803	0.409673	-0.199135	0.842157	0.973227	0.832337
386	A4IF97 (+1)	Myosin regulatory light chain 12B OS=Bos taurus GN=MYL12B PE=2 SV=1	10.1673	-0.31233	1.58475	-0.197084	0.843762	0.973227	0.832337
890	A6QL68	CLYBL protein OS=Bos taurus GN=CLYBL PE=2 SV=1	3.55856	0.129261	0.661683	0.195352	0.845117	0.973227	0.832337
286	Q2HJ49	Moesin OS=Bos taurus GN=MSN PE=2 SV=3	22.5938	0.0854311	0.437897	0.195094	0.845319	0.973227	0.832337
999	G3MYL1 (+1)	Uncharacterized protein OS=Bos taurus PE=4 SV=1	3.72537	-0.193173	0.990881	-0.19495	0.845432	0.973227	0.832337
314	Q0II59	Pyridoxal kinase OS=Bos taurus GN=PDXK PE=2 SV=1	16.153	-0.0712602	0.365827	-0.194792	0.845556	0.973227	0.832337
99	Q5KR47	Tropomyosin alpha-3 chain OS=Bos taurus GN=TPM3 PE=2 SV=1	58.6234	0.103393	0.533832	0.193681	0.846426	0.973227	0.832337
738	Q2KIG0	Electron transfer flavoprotein-ubiquinone oxidoreductase, mitochondrial OS=Bos taurus GN=ETFDH PE=2 SV=1	6.25881	-0.106259	0.56068	-0.189517	0.849687	0.975728	0.834475
127	P00829	ATP synthase subunit beta, mitochondrial OS=Bos taurus GN=ATP5B PE=1 SV=2	38.4586	-0.154907	0.825643	-0.187619	0.851175	0.976188	0.834869
119	A7MBG1	RBP2 protein OS=Bos taurus GN=RBP2 PE=2 SV=1	40.2454	0.172785	0.930721	0.185646	0.852722	0.976715	0.83532
272	A4FUF1	LOC100125946 protein OS=Bos taurus GN=LOC100125946 PE=2 SV=1	20.4359	0.271383	1.51904	0.178655	0.858209	0.977592	0.83607
1384	Q0Z7W6	Thioredoxin-related transmembrane protein 1 OS=Bos taurus GN=TMX1 PE=2 SV=1	1.89408	-0.185872	1.04317	-0.17818	0.858582	0.977592	0.83607
1587	A2VE79	Diphosphoinositol polyphosphate phosphohydrolase 1 OS=Bos taurus GN=NUDT3 PE=2 SV=1	1.18153	-0.182473	1.0264	-0.17778	0.858895	0.977592	0.83607
835	Q58DC0	Serine/threonine-protein phosphatase CPPED1 OS=Bos taurus GN=CPPED1 PE=2 SV=1	4.87021	-0.105792	0.59769	-0.177002	0.859507	0.977592	0.83607
125	Q5KR49	Tropomyosin alpha-1 chain OS=Bos taurus GN=TPM1 PE=2 SV=1	52.9349	0.111154	0.629042	0.176703	0.859742	0.977592	0.83607
712	Q3T156	Chromosome 9 open reading frame 46 ortholog OS=Bos taurus GN=C8H9ORF46 PE=2 SV=1	6.03823	0.159936	0.90806	0.17613	0.860192	0.977592	0.83607
291	P37980	Inorganic pyrophosphatase OS=Bos taurus GN=PPA1 PE=1 SV=2	17.7156	-0.07692	0.439636	-0.174963	0.861109	0.977592	0.83607
370	P34955	Alpha-1-antiproteinase OS=Bos taurus GN=SERPINA1 PE=1 SV=1	16.3078	-0.0611616	0.352617	-0.173451	0.862297	0.977706	0.836167
549	E1BDK9	Uncharacterized protein OS=Bos taurus GN=RETSAT PE=4 SV=1	10.8636	0.17569	1.02643	0.171166	0.864093	0.978507	0.836852
256	A7YY47	LMNB1 protein OS=Bos taurus GN=LMNB1 PE=2 SV=1	26.19	0.0593271	0.352647	0.168233	0.8664	0.979098	0.837358
1249	Q08DL0 (+1)	SLC3A2 protein OS=Bos taurus GN=SLC3A2 PE=1 SV=1	2.3059	-0.152657	0.914013	-0.167018	0.867356	0.979098	0.837358
1365	P79345	Epididymal secretory protein E1 OS=Bos taurus GN=NPC2 PE=1 SV=1	2.73191	0.16051	0.982391	0.163387	0.870214	0.979098	0.837358
147	Q3ZCJ2	Alcohol dehydrogenase [NADP(+)] OS=Bos taurus GN=AKR1A1 PE=2 SV=1	39.3465	-0.0439452	0.270197	-0.162641	0.870801	0.979098	0.837358
109	Q3SX28	TREMBL:Q3SX28;Q5KR48 (Bos taurus) Tropomyosin 2	62.2216	-0.0779841	0.480216	-0.162394	0.870996	0.979098	0.837358
643	E1BJA2	Uncharacterized protein OS=Bos taurus GN=AIFM1 PE=1 SV=1	7.92002	-0.0802967	0.497613	-0.161364	0.871807	0.979098	0.837358
154	A6QLL8	Fructose-bisphosphate aldolase OS=Bos taurus GN=ALDOA PE=1 SV=1	40.2322	0.0421531	0.263703	0.159851	0.872999	0.979098	0.837358
457	F1MCN8	Uncharacterized protein OS=Bos taurus GN=AMACR PE=1 SV=2	12.2963	-0.0830989	0.521258	-0.15942	0.873338	0.979098	0.837358
396	F1N6C0 (+1)	Uncharacterized protein OS=Bos taurus GN=CALM1 PE=4 SV=2	13.6148	0.109406	0.712271	0.153602	0.877923	0.982118	0.839941
1071	F1MXY8	Tricarboxylate transport protein, mitochondrial OS=Bos taurus GN=SLC25A1 PE=3 SV=2	2.75025	0.113141	0.747173	0.151425	0.87964	0.982118	0.839941
789	F1MLU7	Uncharacterized protein OS=Bos taurus GN=KTN1 PE=1 SV=2	6.48095	0.0759747	0.503377	0.15093	0.880031	0.982118	0.839941
1132	P02720	Phosphatidylcholine transfer protein OS=Bos taurus GN=PCTP PE=1 SV=1	2.92279	0.164392	1.09264	0.150454	0.880407	0.982118	0.839941
790	F1MU08	Poly [ADP-ribose] polymerase OS=Bos taurus GN=PARP1 PE=4 SV=2	5.75815	-0.0770715	0.518873	-0.148536	0.88192	0.982585	0.84034
1009	P17453	Bactericidal permeability-increasing protein OS=Bos taurus GN=BPI PE=2 SV=2	5.74208	0.101134	0.693547	0.145822	0.884062	0.982993	0.840689
421	F1N076	Uncharacterized protein OS=Bos taurus GN=CP PE=1 SV=2	11.6944	0.0769046	0.529284	0.145299	0.884475	0.982993	0.840689
693	P68102	Eukaryotic translation initiation factor 2 subunit 1 OS=Bos taurus GN=EIF2S1 PE=2 SV=2	6.82287	0.0691619	0.487601	0.141841	0.887206	0.983911	0.841474
1143	G3MZZ6 (+1)	Protein-L-isoaspartate O-methyltransferase OS=Bos taurus GN=PCMT1 PE=1 SV=1	3.22145	-0.1073	0.758417	-0.141479	0.887492	0.983911	0.841474
413	Q2TBR0	Propionyl-CoA carboxylase beta chain, mitochondrial OS=Bos taurus GN=PCCB PE=2 SV=1	17.0663	0.0768383	0.550717	0.139524	0.889036	0.984407	0.841899
358	A8E645	GFPT1 protein OS=Bos taurus GN=GFPT1 PE=2 SV=1	14.9492	0.0563357	0.410423	0.137262	0.890823	0.985172	0.842552
1054	P25326	Cathepsin S OS=Bos taurus GN=CTSS PE=1 SV=2	3.53282	-0.10972	0.824784	-0.133028	0.894171	0.987532	0.844571
300	E1BBP7 (+2)	Histone H4 OS=Bos taurus PE=3 SV=2	17.3846	-0.0538322	0.414084	-0.130003	0.896564	0.987532	0.844571
1353	Q17QB3	Acid ceramidase OS=Bos taurus GN=ASAH1 PE=2 SV=3	2.59022	-0.097403	0.75488	-0.129031	0.897333	0.987532	0.844571
1449	F1N672	Transmembrane 9 superfamily member OS=Bos taurus GN=TM9SF2 PE=1 SV=2	2.22223	-0.134758	1.06245	-0.126838	0.899069	0.987532	0.844571
827	E1BJF0	Uncharacterized protein OS=Bos taurus GN=LOC504295 PE=4 SV=1	4.29911	-0.127037	1.00365	-0.126575	0.899277	0.987532	0.844571
802	F1N5M2 (+1)	Vitamin D-binding protein OS=Bos taurus GN=GC PE=3 SV=2	7.19041	-0.0735636	0.582811	-0.126222	0.899556	0.987532	0.844571
324	F1N049 (+1)	Actin-related protein 3 OS=Bos taurus GN=ACTR3 PE=3 SV=2	20.8176	-0.0602135	0.489796	-0.122936	0.902158	0.989179	0.84598
1269	E1BDP3	Uncharacterized protein OS=Bos taurus GN=ALDH5A1 PE=4 SV=1	3.72173	0.10761	0.93651	0.114905	0.90852	0.989981	0.846665
772	A5PK70	Nucleoside diphosphate kinase OS=Bos taurus GN=NME3 PE=2 SV=1	6.12791	-0.0692372	0.614083	-0.112749	0.91023	0.989981	0.846665
516	E1BE25	Uncharacterized protein OS=Bos taurus GN=FLNC PE=1 SV=1	12.9931	0.17772	1.60751	0.110557	0.911968	0.989981	0.846665
833	Q2KIT8	Tissue specific transplantation antigen P35B OS=Bos taurus GN=TSTA3 PE=1 SV=1	6.02041	0.0669771	0.615773	0.108769	0.913386	0.989981	0.846665
1053	Q2TBG8	Ubiquitin carboxyl-terminal hydrolase isozyme L3 OS=Bos taurus GN=UCHL3 PE=2 SV=1	3.12094	-0.0674984	0.63258	-0.106703	0.915024	0.989981	0.846665
941	Q24JZ8	U2 small nuclear RNA auxiliary factor 2 OS=Bos taurus GN=U2AF2 PE=2 SV=1	4.48835	0.0735451	0.702215	0.104733	0.916588	0.989981	0.846665
414	A7YWD3	UDP-glucuronosyltransferase OS=Bos taurus GN=UGT1A1 PE=1 SV=1	14.3266	0.058079	0.567114	0.102412	0.91843	0.989981	0.846665
1333	Q32LG5	Receptor expression-enhancing protein 6 OS=Bos taurus GN=REEP6 PE=2 SV=1	1.55031	-0.095699	0.938972	-0.101919	0.918821	0.989981	0.846665
861	Q3T168	Calcyclin-binding protein OS=Bos taurus GN=CACYBP PE=2 SV=1	4.63256	-0.0717579	0.707803	-0.101381	0.919248	0.989981	0.846665
351	F1MBX4	Uncharacterized protein OS=Bos taurus GN=LOC530653 PE=4 SV=1	17.0566	0.0474726	0.474345	0.10008	0.92028	0.989981	0.846665
794	Q0II75	Ketohexokinase (Fructokinase) OS=Bos taurus GN=KHK PE=2 SV=1	5.59365	0.0619543	0.623114	0.0994269	0.920799	0.989981	0.846665
953	Q3T022	Histone deacetylase complex subunit SAP18 OS=Bos taurus GN=SAP18 PE=2 SV=1	3.78538	0.0652045	0.663436	0.098283	0.921708	0.989981	0.846665
983	Q66LN0	Prostaglandin E synthase 2 OS=Bos taurus GN=PTGES2 PE=1 SV=3	2.93795	0.0838287	0.856107	0.0979185	0.921997	0.989981	0.846665
473	A6QPY0	Dolichyl-diphosphooligosaccharide--protein glycosyltransferase 48 kDa subunit OS=Bos taurus GN=DDOST PE=2 SV=2	13.3392	-0.0440864	0.466136	-0.0945783	0.92465	0.989981	0.846665
1633	A6H707	Protein THEM6 OS=Bos taurus GN=THEM6 PE=2 SV=1	1.22675	-0.085542	0.927507	-0.0922278	0.926517	0.989981	0.846665
131	P79134	Annexin A6 OS=Bos taurus GN=ANXA6 PE=1 SV=2	51.8241	0.0360585	0.400564	0.0900194	0.928272	0.989981	0.846665
855	E1BKY9	Uncharacterized protein OS=Bos taurus GN=CPOX PE=1 SV=1	4.67333	-0.0628218	0.699314	-0.0898334	0.92842	0.989981	0.846665
591	F1MIH2 (+1)	Septin-7 OS=Bos taurus GN=SEPT7 PE=3 SV=2	11.4822	-0.0497266	0.555462	-0.0895231	0.928666	0.989981	0.846665
297	Q3ZBY4	Fructose-bisphosphate aldolase OS=Bos taurus GN=ALDOC PE=1 SV=2	17.3164	-0.0513051	0.573302	-0.0894905	0.928692	0.989981	0.846665
791	A6QLC4 (+1)	CDH1 protein OS=Bos taurus GN=CDH1 PE=2 SV=1	4.26547	0.0615194	0.702651	0.0875533	0.930232	0.989981	0.846665
513	Q3ZCA7	Guanine nucleotide binding protein (G protein), alpha inhibiting activity polypeptide 3 OS=Bos taurus GN=GNAI3 PE=2 SV=1	6.8576	-0.132432	1.5258	-0.0867949	0.930835	0.989981	0.846665
635	P13272	Cytochrome b-c1 complex subunit Rieske, mitochondrial OS=Bos taurus GN=UQCRFS1 PE=1 SV=3	6.76536	-0.0553998	0.653142	-0.0848206	0.932404	0.989981	0.846665
899	Q3MHF7	S-methyl-5'-thioadenosine phosphorylase OS=Bos taurus GN=MTAP PE=1 SV=1	4.69129	-0.0437555	0.51663	-0.0846941	0.932505	0.989981	0.846665
510	P21856	Rab GDP dissociation inhibitor alpha OS=Bos taurus GN=GDI1 PE=1 SV=1	9.04223	-0.144073	1.71925	-0.0837999	0.933216	0.989981	0.846665
144	F1MV90	Uncharacterized protein OS=Bos taurus GN=LOC101904481 PE=3 SV=2	31.5521	0.0627829	0.784853	0.0799933	0.936243	0.989981	0.846665
597	A7E3T4 (+1)	Integral membrane protein 1 OS=Bos taurus GN=STT3A PE=2 SV=1	7.92523	0.0439667	0.559386	0.0785981	0.937352	0.989981	0.846665
803	Q3T0I2	Pro-cathepsin H OS=Bos taurus GN=CTSH PE=2 SV=1	6.17	0.0408579	0.532153	0.0767785	0.9388	0.989981	0.846665
1324	P30932	CD9 antigen OS=Bos taurus GN=CD9 PE=2 SV=2	2.0887	0.065498	0.859598	0.0761961	0.939263	0.989981	0.846665
1508	A2VDN8 (+1)	Coronin OS=Bos taurus GN=CORO1C PE=2 SV=1	2.91347	-0.084467	1.12063	-0.0753748	0.939917	0.989981	0.846665
1029	A7E3R8 (+1)	Transmembrane protein 109 OS=Bos taurus GN=TMEM109 PE=2 SV=1	3.21811	0.0572321	0.773071	0.0740321	0.940985	0.989981	0.846665
1514	Q5EAC7	Anamorsin OS=Bos taurus GN=CIAPIN1 PE=2 SV=1	1.29643	0.0655238	0.892018	0.0734556	0.941444	0.989981	0.846665
582	A7E307	DDX17 protein OS=Bos taurus GN=DDX17 PE=1 SV=1	9.53731	-0.0306966	0.422529	-0.0726497	0.942085	0.989981	0.846665
1004	F1MD24 (+1)	Uncharacterized protein OS=Bos taurus GN=SLC5A1 PE=1 SV=2	2.59463	-0.0729669	1.0051	-0.0725965	0.942127	0.989981	0.846665
676	Q5E9B7	Chloride intracellular channel protein 1 OS=Bos taurus GN=CLIC1 PE=2 SV=3	5.00568	-0.0568973	0.811183	-0.0701412	0.944081	0.989981	0.846665
1328	F1MSV8 (+1)	39S ribosomal protein L21, mitochondrial OS=Bos taurus GN=MRPL21 PE=4 SV=1	1.89036	0.058424	0.836806	0.0698178	0.944339	0.989981	0.846665
124	F1MM57	Uncharacterized protein OS=Bos taurus GN=MYH14 PE=1 SV=2	42.7616	0.0355898	0.510204	0.0697559	0.944388	0.989981	0.846665
394	P80227	Acylamino-acid-releasing enzyme OS=Bos taurus GN=APEH PE=1 SV=2	14.4198	-0.029783	0.427688	-0.0696373	0.944482	0.989981	0.846665
897	E1BDY3	Uncharacterized protein OS=Bos taurus GN=GLG1 PE=1 SV=2	5.42046	-0.0352973	0.509622	-0.0692618	0.944781	0.989981	0.846665
375	F6Q751 (+1)	Uncharacterized protein OS=Bos taurus GN=GSTM2 PE=1 SV=1	16.7898	-0.0259269	0.382068	-0.0678595	0.945897	0.989995	0.846677
697	E1BJ08	Uncharacterized protein OS=Bos taurus PE=1 SV=2	6.41268	-0.0396227	0.631329	-0.0627607	0.949957	0.990792	0.847359
488	A7E355	SYNCRIP protein (Fragment) OS=Bos taurus GN=SYNCRIP PE=2 SV=1	11.6363	-0.0273099	0.449598	-0.0607428	0.951564	0.990792	0.847359
932	F1MER7	Uncharacterized protein OS=Bos taurus GN=HSPG2 PE=1 SV=1	5.93966	0.0715734	1.17992	0.0606594	0.95163	0.990792	0.847359
856	G3MZD8	Uncharacterized protein OS=Bos taurus PE=4 SV=1	6.97249	0.0548933	0.913438	0.0600952	0.95208	0.990792	0.847359
1124	A6QQA8	Sulfhydryl oxidase OS=Bos taurus GN=QSOX1 PE=2 SV=1	3.59382	0.0479608	0.819374	0.0585334	0.953324	0.990792	0.847359
1177	F1N2I5	Uncharacterized protein OS=Bos taurus GN=CMBL PE=4 SV=1	3.00508	0.0403124	0.691	0.0583392	0.953478	0.990792	0.847359
518	P34943	NADH dehydrogenase [ubiquinone] 1 alpha subcomplex subunit 9, mitochondrial OS=Bos taurus GN=NDUFA9 PE=1 SV=1	10.4116	0.0206441	0.360879	0.0572051	0.954382	0.990792	0.847359
750	F6PW02 (+1)	Uncharacterized protein OS=Bos taurus GN=TFG PE=1 SV=1	6.49388	-0.035821	0.664694	-0.053891	0.957022	0.991607	0.848055
322	F1MJI7	Uncharacterized protein OS=Bos taurus GN=LMNB2 PE=3 SV=1	20.1861	0.0284865	0.535665	0.0531798	0.957589	0.991607	0.848055
477	A4FV08	Glucosamine-6-phosphate isomerase 1 OS=Bos taurus GN=GNPDA1 PE=2 SV=1	10.7925	0.022075	0.424015	0.0520619	0.958479	0.991607	0.848055
987	Q29RK4	UV excision repair protein RAD23 homolog B OS=Bos taurus GN=RAD23B PE=2 SV=1	3.13353	0.0330981	0.714101	0.0463493	0.963032	0.99517	0.851103
537	Q1RMX7	N-acetylneuraminic acid synthase OS=Bos taurus GN=NANS PE=1 SV=1	9.33978	0.0243264	0.626625	0.0388213	0.969033	0.995313	0.851225
1087	Q2NL36	Diablo homolog (Drosophila) OS=Bos taurus GN=DIABLO PE=2 SV=1	2.74382	-0.0291693	0.790412	-0.0369039	0.970562	0.995313	0.851225
569	F1MS25 (+1)	NADH dehydrogenase [ubiquinone] iron-sulfur protein 3, mitochondrial OS=Bos taurus GN=NDUFS3 PE=3 SV=2	8.76345	-0.0152736	0.417961	-0.0365432	0.970849	0.995313	0.851225
1294	F1MQD1	Uncharacterized protein OS=Bos taurus GN=CAPN5 PE=3 SV=2	2.31517	0.0334062	0.924164	0.0361475	0.971165	0.995313	0.851225
317	Q5E9F5	Transgelin-2 OS=Bos taurus GN=TAGLN2 PE=2 SV=3	16.1653	-0.0136611	0.387985	-0.0352105	0.971912	0.995313	0.851225
82	P81287	Annexin A5 OS=Bos taurus GN=ANXA5 PE=1 SV=3	70.2869	0.00655226	0.189619	0.0345549	0.972435	0.995313	0.851225
637	Q3T035	Actin-related protein 2/3 complex subunit 3 OS=Bos taurus GN=ARPC3 PE=1 SV=3	8.30095	-0.0141875	0.449983	-0.031529	0.974848	0.995313	0.851225
1247	P68401 (+1)	Platelet-activating factor acetylhydrolase IB subunit beta OS=Bos taurus GN=PAFAH1B2 PE=1 SV=1	2.87934	0.0248426	0.885318	0.0280607	0.977614	0.995313	0.851225
703	F1N4K1	Uncharacterized protein OS=Bos taurus GN=PFAS PE=3 SV=2	6.65368	-0.017068	0.61931	-0.0275596	0.978013	0.995313	0.851225
528	Q5E962	Aldo-keto reductase family 1, member B1 OS=Bos taurus GN=AKR1B1 PE=2 SV=1	10.071	-0.0115667	0.427493	-0.0270571	0.978414	0.995313	0.851225
65	O62654	Desmin OS=Bos taurus GN=DES PE=2 SV=3	96.6218	-0.0125221	0.528217	-0.0237064	0.981087	0.995313	0.851225
674	Q28104	Coatomer subunit epsilon OS=Bos taurus GN=COPE PE=1 SV=3	7.28595	0.0149357	0.649321	0.0230021	0.981649	0.995313	0.851225
944	tr|F1N757-DECOY|F1N757-DECOY_BOVIN	tr|F1N757-DECOY|F1N757-DECOY_BOVIN Uncharacterized protein OS=Bos taurus PE=4 SV=2	3.36093	0.021693	0.99916	0.0217112	0.982678	0.995313	0.851225
972	Q3ZCF3	S-phase kinase-associated protein 1 OS=Bos taurus GN=SKP1 PE=2 SV=1	3.45448	-0.0184069	0.855159	-0.0215245	0.982827	0.995313	0.851225
973	Q0IIG8	Ras-related protein Rab-18 OS=Bos taurus GN=RAB18 PE=2 SV=1	3.56065	-0.0124931	0.627714	-0.0199026	0.984121	0.995313	0.851225
1203	A3KLR9	Superoxide dismutase [Cu-Zn] OS=Bos taurus GN=ECSOD PE=1 SV=1	2.33718	0.0139402	0.731354	0.0190608	0.984793	0.995313	0.851225
1363	G1K122 (+2)	Retinol-binding protein 4 OS=Bos taurus GN=RBP4 PE=3 SV=1	1.84021	-0.0187045	1.14959	-0.0162706	0.987018	0.995313	0.851225
2	A0A140T897	Serum albumin OS=Bos taurus GN=ALB PE=3 SV=1	489.014	0.00675358	0.415339	0.0162604	0.987027	0.995313	0.851225
310	E1BEG2	Uncharacterized protein OS=Bos taurus GN=HNRNPA3 PE=1 SV=2	19.9539	-0.00759934	0.46833	-0.0162265	0.987054	0.995313	0.851225
994	P42029	NADH dehydrogenase [ubiquinone] 1 alpha subcomplex subunit 8 OS=Bos taurus GN=NDUFA8 PE=1 SV=2	3.46436	-0.0103206	0.6722	-0.0153534	0.98775	0.995313	0.851225
686	E1BIP7	Uncharacterized protein OS=Bos taurus GN=LOC540321 PE=3 SV=2	11.0149	0.0115378	0.851135	0.0135558	0.989184	0.995313	0.851225
775	F1N431 (+3)	Farnesyl pyrophosphate synthase OS=Bos taurus GN=FDPS PE=3 SV=1	5.80442	-0.00773369	0.653483	-0.0118346	0.990558	0.995313	0.851225
834	Q3B7M9	Glycogen phosphorylase, brain form OS=Bos taurus GN=PYGB PE=2 SV=3	5.87533	0.00653876	0.56173	0.0116404	0.990713	0.995313	0.851225
959	Q6EWQ7	Eukaryotic translation initiation factor 5A-1 OS=Bos taurus GN=EIF5A PE=2 SV=3	3.24161	0.0122269	1.05346	0.0116065	0.99074	0.995313	0.851225
5	F1MU12	Keratin, type II cytoskeletal 8 OS=Bos taurus GN=KRT8 PE=3 SV=1	295.622	0.0214582	1.90452	0.011267	0.99101	0.995313	0.851225
1820	A0A1P8L064	Capsid vertex component 2 OS=Bovine alphaherpesvirus 1 GN=UL25 PE=3 SV=1	2.46684	0.0106798	1.06355	0.0100417	0.991988	0.995313	0.851225
606	E1BF20	Uncharacterized protein OS=Bos taurus GN=HNRNPH1 PE=1 SV=2	6.22454	-0.00538791	0.677372	-0.00795415	0.993654	0.995872	0.851703
826	Q3ZBX5	Small inducible cytokine subfamily E, member 1 (Endothelial monocyte-activating) OS=Bos taurus GN=SCYE1 PE=1 SV=2	5.16377	0.00192417	0.577748	0.00333047	0.997343	0.997397	0.853007
499	Q148J6	Actin-related protein 2/3 complex subunit 4 OS=Bos taurus GN=ARPC4 PE=1 SV=3	9.89751	-0.00139564	0.427719	-0.00326298	0.997397	0.997397	0.853007
279	F1MDH3	Uncharacterized protein OS=Bos taurus GN=TLN1 PE=1 SV=2	17.0782	0.558746	0.567857	0.983954	NA	NA	NA
